# Supplementary material for: Systematic Genetic Analysis Identifies Cis-eQTL Target Genes Associated with Glioblastoma Patient Survival
Source: PLoS One. 2014 Aug 18;9(8):e105393. doi: 10.1371/journal.pone.0105393 (PMC4136869; doi:10.1371/journal.pone.0105393)
Supplement: Table S1 — (XLSX) [file pone.0105393.s005.xlsx]

## Sheet: Sheet1
Table S1. Significant associations beteen gene and cis-eQTL. A significant association was defined as FDR < 0.05.
GENE	geneID	snpID	rsID	Chr	Pos	P-value	FDR
CRYZ	1429	SNP_A-8573056	rs277375	1	75204143	1.80845e-08	0.000105394
CRYZ	1429	SNP_A-8526681	rs405445	1	75221150	7.01189e-11	7.3359e-07
CRYZ	1429	SNP_A-8427675	rs3931020	1	75235317	4.66923e-06	0.0120313
CRYZ	1429	SNP_A-4231671	rs1475396	1	75242396	8.69844e-07	0.00297374
CRYZ	1429	SNP_A-2257226	rs10874274	1	75252134	2.31457e-07	0.000994981
CRYZ	1429	SNP_A-1790014	rs927904	1	75260328	4.34573e-06	0.0112814
CRYZ	1429	SNP_A-4231718	rs1969111	1	75263485	5.4355e-07	0.00199574
CCBL2	56267	SNP_A-1790816	rs6699417	1	89123443	1.16129e-05	0.0249915
CCBL2	56267	SNP_A-1790847	rs10493817	1	89126887	1.05198e-06	0.00349997
CCBL2	56267	SNP_A-8635221	rs10922474	1	89133278	1.64135e-06	0.00521123
CCBL2	56267	SNP_A-8401353	rs10754252	1	89133812	6.72709e-06	0.016048
CCBL2	56267	SNP_A-4193249	rs2046888	1	89136497	6.39433e-06	0.0154023
CCBL2	56267	SNP_A-2129780	rs6698181	1	89143305	8.75464e-06	0.0197457
CCBL2	56267	SNP_A-8675308	rs923600	1	89143842	2.04149e-06	0.00613403
CCBL2	56267	SNP_A-8487330	rs10922478	1	89144053	1.36277e-06	0.00439095
CCBL2	56267	SNP_A-1790912	rs1565497	1	89144256	7.42806e-07	0.00258524
CCBL2	56267	SNP_A-2085425	rs7518750	1	89148503	9.00623e-06	0.0202082
CCBL2	56267	SNP_A-2174160	rs3806340	1	89148793	8.06967e-07	0.00276969
CCBL2	56267	SNP_A-4246396	rs3767382	1	89208080	1.18783e-07	0.000554546
CCBL2	56267	SNP_A-1863961	rs430600	1	89225976	3.88255e-06	0.010201
CCBL2	56267	SNP_A-2185374	rs9427965	1	89260091	1.84747e-06	0.00571927
CCBL2	56267	SNP_A-2249359	rs786907	1	89272303	2.29974e-06	0.00674656
CCBL2	56267	SNP_A-1791853	rs6677967	1	89317572	2.8176e-06	0.00798262
CCBL2	56267	SNP_A-8315711	rs6659626	1	89351811	1.98552e-07	0.000870773
CCBL2	56267	SNP_A-1792036	rs10922504	1	89361767	6.07193e-08	0.000306545
CCBL2	56267	SNP_A-8321265	rs4142615	1	89362611	1.3749e-07	0.000630026
CCBL2	56267	SNP_A-2118585	rs10801690	1	89373371	1.97466e-12	2.95639e-08
CCBL2	56267	SNP_A-1784033	rs12122700	1	89376336	3.2936e-10	3.01054e-06
CCBL2	56267	SNP_A-1842037	rs7532151	1	89388944	1.31082e-11	1.6863e-07
CCBL2	56267	SNP_A-8562468	rs11579178	1	89417918	8.77027e-10	7.18461e-06
CCBL2	56267	SNP_A-8381176	rs2038905	1	89423623	3.23967e-10	3.00874e-06
CCBL2	56267	SNP_A-8404781	rs6682686	1	89423920	8.51031e-12	1.13692e-07
CCBL2	56267	SNP_A-1792401	rs1325922	1	89427453	6.84128e-14	1.48516e-09
CCBL2	56267	SNP_A-1792410	rs3753683	1	89427571	6.84128e-14	1.46683e-09
CCBL2	56267	SNP_A-8307246	rs1409149	1	89429149	1.40716e-12	2.16267e-08
CCBL2	56267	SNP_A-8539017	rs3753679	1	89435414	9.41353e-13	1.49986e-08
CCBL2	56267	SNP_A-1953176	rs7517036	1	89443967	2.8376e-13	5.18745e-09
GSTM3	2947	SNP_A-8633523	rs11807	1	110260742	1.78044e-07	0.000796932
GSTM3	2947	SNP_A-8591419	rs1887546	1	110295643	1.78737e-07	0.000797978
GSTM3	2947	SNP_A-4299334	rs1887547	1	110295772	3.69558e-09	2.55703e-05
ACP6	51205	SNP_A-2148424	rs3820129	1	147091972	3.70063e-06	0.00988753
ACP6	51205	SNP_A-8296806	rs11587616	1	147109122	2.90986e-06	0.00813779
ACP6	51205	SNP_A-4239985	rs1344	1	147119273	3.12776e-07	0.00123736
ACP6	51205	SNP_A-8454210	rs33965274	1	147130661	1.5987e-05	0.0318402
ACP6	51205	SNP_A-1832072	rs6674938	1	147131465	1.75207e-05	0.0343046
ACP6	51205	SNP_A-1966037	rs11579007	1	147136284	1.30446e-07	0.00060092
S100A13	6284	SNP_A-8298758	rs3790411	1	153602861	2.83971e-06	0.00800608
S100A13	6284	SNP_A-8578212	rs12564925	1	153613545	2.56345e-05	0.0463746
S100A13	6284	SNP_A-2067825	rs10797056	1	153613783	7.73349e-06	0.0179796
S100A13	6284	SNP_A-1796867	rs7934	1	153618766	6.36582e-06	0.0153549
S100A13	6284	SNP_A-2090917	rs913860	1	153620127	7.79794e-06	0.0181052
DPM3	54344	SNP_A-8301882	rs10796951	1	155613820	2.67758e-05	0.0478905
DARC	2532	SNP_A-1876697	rs11265206	1	159449083	2.72522e-05	0.0485925
MGST3	4259	SNP_A-8515947	rs4147596	1	165601365	1.80947e-07	0.000803714
MGST3	4259	SNP_A-1970667	rs9333413	1	165609300	3.35613e-06	0.00912146
NME7	29922	SNP_A-2026859	rs3766042	1	169092476	2.81418e-05	0.0497192
NME7	29922	SNP_A-1881718	rs10919065	1	169093557	2.34541e-05	0.043195
NME7	29922	SNP_A-1804336	rs17349271	1	169117882	1.40721e-05	0.0288536
NME7	29922	SNP_A-1846886	rs17345170	1	169124402	1.40721e-05	0.0288196
NME7	29922	SNP_A-8529062	rs10800408	1	169136833	1.67004e-07	0.000753344
NME7	29922	SNP_A-2051362	rs4656658	1	169150253	3.75105e-06	0.00994575
NME7	29922	SNP_A-2119794	rs2040446	1	169165266	2.88187e-06	0.00808554
NME7	29922	SNP_A-8415893	rs4656664	1	169192760	9.7159e-06	0.0214133
NME7	29922	SNP_A-1827516	rs1591733	1	169265836	5.38999e-07	0.00198322
NME7	29922	SNP_A-8486848	rs1011638	1	169279707	3.50098e-06	0.00947068
NME7	29922	SNP_A-1911584	rs7413522	1	169281036	7.67336e-09	4.82839e-05
NME7	29922	SNP_A-4276061	rs1856303	1	169281238	9.50065e-06	0.0211265
NME7	29922	SNP_A-8437025	rs7533257	1	169287160	3.11648e-07	0.00123854
NME7	29922	SNP_A-4196793	rs10800432	1	169292840	3.61464e-08	0.000195563
NME7	29922	SNP_A-1929840	rs2176473	1	169331802	6.0968e-08	0.000306908
NME7	29922	SNP_A-2301131	rs12024897	1	169339268	1.32987e-06	0.00430093
NME7	29922	SNP_A-1827807	rs10800441	1	169344023	1.70964e-06	0.00536914
NME7	29922	SNP_A-2108906	rs6427185	1	169356833	1.48457e-05	0.0300147
NME7	29922	SNP_A-2312777	rs6427186	1	169368562	4.4415e-06	0.0114785
NME7	29922	SNP_A-1928846	rs7544221	1	169387381	5.01991e-06	0.0127644
NME7	29922	SNP_A-8560535	rs6696810	1	169397484	1.71158e-05	0.0338169
NME7	29922	SNP_A-8587682	rs12021580	1	169403703	8.73457e-06	0.0197261
NME7	29922	SNP_A-1959897	rs961404	1	169405850	5.1884e-06	0.013116
NME7	29922	SNP_A-4194253	rs1517745	1	169423795	2.10832e-06	0.00629129
NME7	29922	SNP_A-8646965	rs1517744	1	169423810	2.01456e-05	0.0383629
PIK3C2B	5287	SNP_A-1936277	rs3795579	1	204069838	1.88044e-05	0.0362058
NUCKS1	64710	SNP_A-2222555	rs12044157	1	204917271	1.84127e-05	0.0356494
NUCKS1	64710	SNP_A-2263114	rs7533594	1	205558402	4.21995e-07	0.00159322
NUCKS1	64710	SNP_A-2311803	rs1172198	1	205662718	2.27737e-15	6.48381e-11
NUCKS1	64710	SNP_A-2000624	rs951366	1	205685352	3.7109e-06	0.00989976
NUCKS1	64710	SNP_A-8590334	rs823094	1	205689807	4.64237e-13	8.06243e-09
NUCKS1	64710	SNP_A-2024589	rs823121	1	205724302	1.7715e-18	6.40951e-14
NUCKS1	64710	SNP_A-4248527	rs7522056	1	205735891	1.80482e-05	0.0351395
NUCKS1	64710	SNP_A-8356836	rs823137	1	205738302	6.53298e-12	8.86395e-08
NUCKS1	64710	SNP_A-8664176	rs10494874	1	205754688	7.15443e-06	0.016882
NUCKS1	64710	SNP_A-1901598	rs6679073	1	205756484	2.0965e-05	0.0394475
NUCKS1	64710	SNP_A-1981072	rs823154	1	205762406	8.18251e-16	2.49309e-11
NUCKS1	64710	SNP_A-8657476	rs4396169	1	205768309	6.82905e-06	0.0162023
NUCKS1	64710	SNP_A-8594299	rs9438392	1	205769223	2.95002e-15	8.26342e-11
NUCKS1	64710	SNP_A-2240342	rs823082	1	205786935	1.77099e-06	0.00554176
NUCKS1	64710	SNP_A-2265683	rs823091	1	205792836	4.38498e-09	2.94032e-05
NUCKS1	64710	SNP_A-2156926	rs823088	1	205794175	3.58297e-07	0.00138279
NUCKS1	64710	SNP_A-2263989	rs1361754	1	205801872	4.80843e-08	0.000252291
NUCKS1	64710	SNP_A-2219569	rs960603	1	205812614	1.71279e-07	0.000768634
NUCKS1	64710	SNP_A-4203514	rs9438394	1	205841152	1.71964e-05	0.0339375
NUCKS1	64710	SNP_A-1937888	rs7366893	1	205894276	2.66823e-05	0.0477724
MTR	4548	SNP_A-1818715	rs3768139	1	237027668	1.15422e-05	0.0248703
SMYD3	64754	SNP_A-8462503	rs1609835	1	245830480	1.89963e-05	0.0364945
ZNF124	7678	SNP_A-4212694	rs3844080	1	247306833	2.02688e-10	1.97758e-06
ZNF124	7678	SNP_A-8555165	rs6675536	1	247322298	9.72053e-11	9.98917e-07
ZNF124	7678	SNP_A-2303311	rs9793102	1	247323260	1.286e-11	1.66671e-07
ADI1	55256	SNP_A-8440982	rs9752251	2	3489869	5.12637e-06	0.0129781
ADI1	55256	SNP_A-1934443	rs9309717	2	3495078	5.6238e-07	0.00204757
ADI1	55256	SNP_A-2038298	rs9678647	2	3497036	5.64254e-06	0.0139792
ADI1	55256	SNP_A-8671886	rs12620727	2	3498883	3.02628e-15	8.34247e-11
ADI1	55256	SNP_A-8573042	rs1130165	2	3502398	2.37934e-27	1.05954e-22
ADI1	55256	SNP_A-8296489	rs12052249	2	3511044	1.01736e-20	4.01558e-16
ADI1	55256	SNP_A-8710571	rs13408300	2	3581912	2.12125e-05	0.0397838
PDIA6	10130	SNP_A-8536385	rs11886074	2	10999896	3.20972e-07	0.00126116
C2orf43	60526	SNP_A-2114816	rs13394027	2	20882056	3.07558e-06	0.00858742
C2orf43	60526	SNP_A-8550741	rs10182643	2	20884586	2.47531e-06	0.00715288
C2orf43	60526	SNP_A-2285828	rs13423093	2	20888419	2.63258e-05	0.0474275
ANXA4	307	SNP_A-1856331	rs2190649	2	70796476	9.49925e-06	0.0211505
MRPL19	9801	SNP_A-8564167	rs11681638	2	75829679	3.85516e-06	0.0101598
MRPL19	9801	SNP_A-1932003	rs1859708	2	75862484	1.12995e-07	0.000531815
MRPL19	9801	SNP_A-2253739	rs1859709	2	75862704	1.12171e-07	0.00052937
MRPL19	9801	SNP_A-8671824	rs1859710	2	75862932	2.5732e-09	1.86204e-05
MRPL19	9801	SNP_A-4208172	rs7570229	2	75866236	2.52649e-05	0.0459451
MRPL19	9801	SNP_A-8673638	rs11684138	2	75866381	2.61254e-05	0.0471644
MRPL19	9801	SNP_A-8393650	rs6759555	2	75881828	6.96044e-08	0.000345378
MRPL19	9801	SNP_A-2109805	rs17689863	2	75882399	1.08607e-10	1.10952e-06
MRPL19	9801	SNP_A-2054658	rs3732304	2	75882855	6.11641e-09	3.96358e-05
MRPL19	9801	SNP_A-8456552	rs10165899	2	75883276	1.01198e-09	8.02517e-06
MRPL19	9801	SNP_A-4229668	rs17690224	2	75892111	5.77185e-10	4.93793e-06
MRPL19	9801	SNP_A-8646684	rs7605014	2	75905719	1.11893e-08	6.70086e-05
MRPL19	9801	SNP_A-2006486	rs4853169	2	75906972	1.52057e-10	1.52646e-06
MRPL19	9801	SNP_A-8591812	rs7560262	2	75923413	6.08555e-06	0.0149277
C2orf3	6936	SNP_A-4262033	rs363617	2	74918692	9.14905e-06	0.0204494
THNSL2	55258	SNP_A-2248289	rs2970924	2	88433305	8.81851e-09	5.41172e-05
THNSL2	55258	SNP_A-1964167	rs7581571	2	88435235	1.13608e-07	0.000533251
THNSL2	55258	SNP_A-2006536	rs4386315	2	88435831	7.583e-10	6.27116e-06
THNSL2	55258	SNP_A-1928789	rs10168005	2	88445815	3.45618e-09	2.40094e-05
THNSL2	55258	SNP_A-2057921	rs12463835	2	88446612	1.05174e-08	6.34226e-05
THNSL2	55258	SNP_A-8694670	rs10192930	2	88454959	1.60413e-08	9.38012e-05
THNSL2	55258	SNP_A-8634153	rs10173112	2	88463155	1.17268e-16	3.70291e-12
THNSL2	55258	SNP_A-8547648	rs10185660	2	88463237	2.48519e-08	0.000139678
THNSL2	55258	SNP_A-8495295	rs4359651	2	88464840	6.2347e-17	2.04299e-12
THNSL2	55258	SNP_A-1827923	rs9636487	2	88464963	4.30988e-08	0.000228201
THNSL2	55258	SNP_A-1909356	rs4633926	2	88465476	1.68021e-09	1.24702e-05
THNSL2	55258	SNP_A-1914497	rs2139100	2	88474370	2.33881e-08	0.000131877
THNSL2	55258	SNP_A-1950564	rs2292868	2	88475047	6.35214e-06	0.0153646
THNSL2	55258	SNP_A-8652207	rs1878813	2	88498277	4.91886e-06	0.0125997
ANKRD36B	57730	SNP_A-2115080	rs1256987	2	97694551	1.59734e-05	0.0318864
ANKRD36B	57730	SNP_A-1964200	rs1257006	2	97708611	1.44728e-05	0.0294665
ANKRD36B	57730	SNP_A-8684959	rs11680855	2	98317685	1.01945e-05	0.0223546
ANKRD36B	57730	SNP_A-8688949	rs13008503	2	98503213	1.30028e-05	0.0271745
LIPT1	51601	SNP_A-1929649	rs1453564	2	99564428	9.25615e-06	0.0206622
LIPT1	51601	SNP_A-1925588	rs2309520	2	99570477	8.54506e-06	0.0194499
LIPT1	51601	SNP_A-2074950	rs6740054	2	99576631	1.21372e-05	0.0259272
LIPT1	51601	SNP_A-1937444	rs12612688	2	99613091	2.04502e-05	0.0387728
LIPT1	51601	SNP_A-1959959	rs7571390	2	99626593	1.59766e-05	0.0318562
LIPT1	51601	SNP_A-2130507	rs12470471	2	99689141	8.59165e-06	0.0195303
LIPT1	51601	SNP_A-1898302	rs12613624	2	99732741	2.35843e-05	0.0433888
LIPT1	51601	SNP_A-1948139	rs2632277	2	99778985	1.35034e-05	0.0279517
LIPT1	51601	SNP_A-2100626	rs11689265	2	99799267	2.12279e-05	0.0397697
LIPT1	51601	SNP_A-8503530	rs12999417	2	99865548	5.67182e-06	0.0140317
LY75	4065	SNP_A-2268465	rs6735923	2	160769588	2.07576e-05	0.0391421
LY75	4065	SNP_A-1965582	rs6432570	2	160808314	6.17047e-06	0.0150934
NIF3L1	60491	SNP_A-8356932	rs1914260	2	202382774	7.44826e-06	0.0174332
GPC1	2817	SNP_A-2169952	rs1106154	2	241231989	1.90652e-05	0.0365863
NR1D2	9975	SNP_A-2259960	rs10865790	3	23839205	1.86633e-06	0.00574694
NR1D2	9975	SNP_A-8693561	rs7637968	3	23904969	2.29759e-06	0.00675166
NR1D2	9975	SNP_A-8690764	rs11710679	3	23906463	9.52251e-06	0.0211481
NR1D2	9975	SNP_A-8476649	rs13325754	3	23982330	9.89177e-06	0.0217732
NR1D2	9975	SNP_A-2180967	rs11922577	3	23990241	1.17942e-06	0.00386474
NR1D2	9975	SNP_A-2273060	rs11922609	3	23990414	6.61854e-10	5.60705e-06
NR1D2	9975	SNP_A-8617750	rs951015	3	24053792	1.69912e-06	0.00534579
LARS2	23395	SNP_A-2124713	rs41480152	3	45451623	8.69596e-06	0.0196901
LARS2	23395	SNP_A-8566844	rs17638318	3	45462135	6.45716e-07	0.00230271
LARS2	23395	SNP_A-8695589	rs4682785	3	45479698	1.65484e-05	0.0328454
LARS2	23395	SNP_A-4209431	rs1877960	3	45496144	8.81054e-06	0.0198461
LARS2	23395	SNP_A-2209977	rs3774692	3	45507305	2.71788e-05	0.0485114
LARS2	23395	SNP_A-8690741	rs4683116	3	45508718	1.7277e-05	0.0339807
LARS2	23395	SNP_A-2212808	rs12638088	3	45537973	5.08246e-06	0.0129046
LARS2	23395	SNP_A-2029482	rs2276860	3	45559621	5.36435e-06	0.0134434
LARS2	23395	SNP_A-1894576	rs3821895	3	45587983	5.36435e-06	0.0134629
LTF	4057	SNP_A-8362289	rs10865941	3	46508547	6.20909e-06	0.0151665
LTF	4057	SNP_A-1972597	rs883739	3	46538018	1.26907e-05	0.0268781
LTF	4057	SNP_A-1972598	rs11130094	3	46541503	1.48149e-05	0.0299873
LTF	4057	SNP_A-1972599	rs10514713	3	46543617	3.50172e-06	0.00945793
TREX1	11277	SNP_A-2031442	rs6784322	3	48422235	1.46867e-05	0.0297624
TREX1	11277	SNP_A-2008673	rs6442119	3	48440178	4.92264e-06	0.0125908
TREX1	11277	SNP_A-4235502	rs9812647	3	48448914	1.07462e-06	0.00356844
TREX1	11277	SNP_A-2209637	rs13314659	3	48449149	3.52845e-06	0.00948587
TREX1	11277	SNP_A-8383994	rs13069724	3	48478039	3.10774e-06	0.00863556
TREX1	11277	SNP_A-4297219	rs9876781	3	48487338	2.42114e-07	0.00103567
TREX1	11277	SNP_A-4254321	rs9838618	3	48487353	5.124e-07	0.00189338
TREX1	11277	SNP_A-2298706	rs2242150	3	48505964	3.31373e-07	0.00129617
APPL1	26060	SNP_A-8513710	rs11710921	3	57192294	6.5423e-06	0.0156718
APPL1	26060	SNP_A-2217891	rs11130575	3	57204419	3.87412e-07	0.00148198
APPL1	26060	SNP_A-8369549	rs11710045	3	57237221	3.16547e-06	0.00876792
APPL1	26060	SNP_A-2090256	rs3087684	3	57306319	2.57209e-07	0.00107638
APPL1	26060	SNP_A-4222046	rs12488822	3	57317780	6.57489e-07	0.00233033
APPL1	26060	SNP_A-4281350	rs554418	3	57333775	1.30881e-07	0.000601329
APPL1	26060	SNP_A-8384331	rs11915740	3	57414330	1.26894e-05	0.0269081
ZNF654	55279	SNP_A-4234222	rs1051436	3	88101530	1.26983e-05	0.0268615
ZNF654	55279	SNP_A-2156062	rs9834501	3	88128843	2.82048e-05	0.0497799
ZNF654	55279	SNP_A-2136881	rs9310074	3	88145070	2.33477e-06	0.00679196
ZNF654	55279	SNP_A-1882388	rs6551294	3	88254008	2.21978e-06	0.0065563
ZNF654	55279	SNP_A-8382386	rs7427047	3	88258450	5.28411e-06	0.0132999
ZNF654	55279	SNP_A-2287367	rs9856990	3	88268381	1.50147e-05	0.0302507
MINA	84864	SNP_A-1973608	rs1350791	3	98296446	1.45469e-05	0.0295481
IQCB1	9657	SNP_A-2141383	rs1135750	3	121488995	1.8794e-05	0.0362259
IQCB1	9657	SNP_A-2109222	rs2331964	3	121542898	2.39167e-05	0.0438609
IQCB1	9657	SNP_A-4256838	rs1920321	3	121557251	2.5783e-05	0.0465947
HSPBAP1	79663	SNP_A-2269781	rs10934611	3	122410208	1.59726e-08	9.37152e-05
HSPBAP1	79663	SNP_A-1974211	rs13062151	3	122424613	1.24671e-05	0.0265338
HSPBAP1	79663	SNP_A-2142541	rs2063516	3	122435729	7.69654e-06	0.0179177
HSPBAP1	79663	SNP_A-1857223	rs2063515	3	122435750	2.02336e-05	0.0384462
HSPBAP1	79663	SNP_A-2037583	rs13086236	3	122460470	2.82599e-08	0.000155806
HSPBAP1	79663	SNP_A-8368317	rs13085939	3	122460513	2.93405e-08	0.000160744
HSPBAP1	79663	SNP_A-2202618	rs7631922	3	122471986	5.21504e-06	0.0131642
HSPBAP1	79663	SNP_A-4209695	rs10511415	3	122529035	1.65782e-06	0.00523479
HSPBAP1	79663	SNP_A-1823491	rs1318840	3	122548182	2.32554e-06	0.00677647
NLGN1	22871	SNP_A-2037961	rs6790033	3	172547955	1.29486e-05	0.0271266
TBL1XR1	79718	SNP_A-8488252	rs6443422	3	176679730	1.74552e-05	0.0342151
LSG1	55341	SNP_A-8479750	rs9809010	3	194364703	1.12352e-06	0.0037025
LSG1	55341	SNP_A-8483371	rs1773206	3	194371496	8.50095e-06	0.0194258
LSG1	55341	SNP_A-2106140	rs1077729	3	194418126	1.73517e-05	0.0340891
LSG1	55341	SNP_A-1898894	rs13090351	3	194425742	2.51179e-05	0.0457258
LSG1	55341	SNP_A-2109395	rs12695042	3	194443560	2.6206e-05	0.0472608
PIGZ	80235	SNP_A-8336747	rs4916567	3	196599322	5.61921e-06	0.0139413
PIGZ	80235	SNP_A-8412915	rs9879020	3	196616593	2.17996e-06	0.00646065
PIGZ	80235	SNP_A-8397834	rs11185460	3	196617378	2.14426e-06	0.00636571
PIGZ	80235	SNP_A-8643186	rs6734	3	196662521	4.83867e-06	0.0124126
PIGZ	80235	SNP_A-8644275	rs746037	3	196676487	1.31575e-05	0.0274318
LIAS	11019	SNP_A-8396347	rs7674617	4	39449595	1.98465e-05	0.0378764
PLAC8	51316	SNP_A-2263195	rs11099581	4	84142634	3.74739e-06	0.00995125
PLAC8	51316	SNP_A-8427020	rs6856697	4	84143589	5.71708e-08	0.00029117
PLAC8	51316	SNP_A-1782835	rs2750	4	84143793	2.50255e-07	0.00106005
PLAC8	51316	SNP_A-4252266	rs13122305	4	84152973	1.87481e-08	0.000107814
PLAC8	51316	SNP_A-1924868	rs17006628	4	84154499	6.76483e-06	0.0160938
PLAC8	51316	SNP_A-2241086	rs10031382	4	84169354	2.8352e-06	0.00801938
PLAC8	51316	SNP_A-8606864	rs6848459	4	84170079	8.20326e-08	0.000397951
PLAC8	51316	SNP_A-2112380	rs10026779	4	84171847	1.89826e-06	0.00578372
PLAC8	51316	SNP_A-2223343	rs10004019	4	84172220	1.89826e-06	0.00579389
PLAC8	51316	SNP_A-2194417	rs10029426	4	84172399	1.89826e-06	0.00580409
PLAC8	51316	SNP_A-1931761	rs7356196	4	84173104	2.4951e-07	0.00105947
PLAC8	51316	SNP_A-2161429	rs7667017	4	84179071	6.84362e-08	0.000340555
PLAC8	51316	SNP_A-2098402	rs6535451	4	84179618	4.75761e-07	0.0017769
PLAC8	51316	SNP_A-8470292	rs6813311	4	84179697	9.00245e-06	0.0202259
PLAC8	51316	SNP_A-8363809	rs4693595	4	84186158	2.00041e-07	0.000875093
ANXA5	308	SNP_A-8326444	rs13136171	4	122569357	1.24223e-06	0.00404763
ANXA5	308	SNP_A-2059830	rs11723566	4	122570040	2.42886e-07	0.00103642
ANXA5	308	SNP_A-8672903	rs11937561	4	122574626	3.44319e-08	0.000186869
ANXA5	308	SNP_A-8531698	rs17450274	4	122612473	1.34722e-05	0.0279871
C4orf27	54969	SNP_A-8336318	rs7685014	4	169774552	6.35742e-06	0.015356
C4orf27	54969	SNP_A-8366030	rs4692676	4	169811757	3.72993e-06	0.00992005
C4orf27	54969	SNP_A-8649801	rs11730894	4	169923584	1.34872e-05	0.0279847
SPCS3	60559	SNP_A-1839684	rs13102793	4	177483215	1.29424e-05	0.0271463
SPCS3	60559	SNP_A-1980020	rs13135436	4	177485088	2.07719e-05	0.0391266
SPCS3	60559	SNP_A-1980021	rs1015332	4	177485374	1.55028e-05	0.0311258
SPCS3	60559	SNP_A-2147999	rs6848215	4	177486073	2.11278e-05	0.0397108
AGA	175	SNP_A-8714906	rs2261949	4	178141311	2.41131e-05	0.0441279
UFSP2	55325	SNP_A-2169175	rs3797032	4	186299656	1.82047e-05	0.0353648
UFSP2	55325	SNP_A-2246384	rs3733646	4	186321447	1.6728e-11	2.06039e-07
UFSP2	55325	SNP_A-8308151	rs3733645	4	186323209	1.95347e-11	2.37244e-07
UFSP2	55325	SNP_A-2123519	rs11941135	4	186327233	1.82752e-06	0.00567774
UFSP2	55325	SNP_A-8320098	rs2028701	4	186346239	1.29811e-05	0.027162
F2RL1	2150	SNP_A-1982186	rs2607351	5	76092687	4.04221e-06	0.0105566
WDR41	55255	SNP_A-2033772	rs163017	5	76711667	8.75169e-08	0.000422197
WDR41	55255	SNP_A-8666291	rs335640	5	76720244	2.64031e-05	0.0474684
WDR41	55255	SNP_A-1919812	rs335628	5	76729538	4.57309e-28	2.14651e-23
WDR41	55255	SNP_A-8666294	rs335655	5	76761403	6.54757e-14	1.43939e-09
WDR41	55255	SNP_A-4233619	rs10805911	5	76825832	1.76864e-11	2.1631e-07
WDR41	55255	SNP_A-8443480	rs2360040	5	76825975	4.54889e-10	4.03066e-06
WDR41	55255	SNP_A-2149968	rs6453331	5	76874094	2.9228e-09	2.08035e-05
THBS4	7060	SNP_A-4304464	rs412379	5	79351544	1.23773e-05	0.0263751
ERAP2	64167	SNP_A-8587117	rs1862182	5	95999526	8.70915e-06	0.0196943
ERAP2	64167	SNP_A-1827428	rs27980	5	96097895	7.59987e-09	4.79954e-05
ERAP2	64167	SNP_A-2231543	rs27582	5	96098214	1.46129e-09	1.10341e-05
ERAP2	64167	SNP_A-1936471	rs149481	5	96114346	6.76109e-07	0.00239145
ERAP2	64167	SNP_A-4265069	rs27042	5	96116940	6.38836e-07	0.00228286
ERAP2	64167	SNP_A-8664923	rs27043	5	96117300	8.31078e-06	0.0191171
ERAP2	64167	SNP_A-1982589	rs42398	5	96120455	1.72462e-05	0.0339587
ERAP2	64167	SNP_A-1889410	rs151928	5	96123815	6.8066e-12	9.1636e-08
ERAP2	64167	SNP_A-4201536	rs27710	5	96126197	4.43363e-09	2.95016e-05
ERAP2	64167	SNP_A-1956798	rs27529	5	96126308	4.43363e-09	2.9615e-05
ERAP2	64167	SNP_A-1784692	rs26652	5	96138471	1.82016e-12	2.74876e-08
ERAP2	64167	SNP_A-1953610	rs28050	5	96145424	9.05535e-12	1.20049e-07
ERAP2	64167	SNP_A-8615474	rs34755	5	96151760	3.22776e-11	3.66384e-07
ERAP2	64167	SNP_A-8334946	rs26493	5	96155318	2.73889e-05	0.0486863
ERAP2	64167	SNP_A-8688247	rs41135	5	96166026	1.08171e-09	8.42426e-06
ERAP2	64167	SNP_A-8680549	rs2216752	5	96185467	5.38533e-09	3.52933e-05
ERAP2	64167	SNP_A-8376874	rs6880490	5	96185549	2.77845e-14	6.43379e-10
ERAP2	64167	SNP_A-8614199	rs2042381	5	96188666	8.579e-09	5.2834e-05
ERAP2	64167	SNP_A-4265070	rs1230358	5	96211741	5.1294e-34	3.18152e-29
ERAP2	64167	SNP_A-2027093	rs3733904	5	96216173	3.41703e-07	0.00133058
ERAP2	64167	SNP_A-1820999	rs2549779	5	96216387	1.6506e-20	6.37024e-16
ERAP2	64167	SNP_A-1784114	rs2549780	5	96216784	7.30288e-17	2.3487e-12
ERAP2	64167	SNP_A-4265071	rs11135482	5	96221426	1.28569e-38	9.30359e-34
ERAP2	64167	SNP_A-4252791	rs11135484	5	96221889	4.32214e-38	3.00251e-33
ERAP2	64167	SNP_A-1853284	rs13167902	5	96222020	2.04326e-40	1.54284e-35
ERAP2	64167	SNP_A-1918859	rs2278019	5	96225252	3.46793e-43	3.01139e-38
ERAP2	64167	SNP_A-2214406	rs10434709	5	96225774	1.2994e-43	1.25371e-38
ERAP2	64167	SNP_A-8634800	rs1974871	5	96226535	1.85062e-45	2.00874e-40
ERAP2	64167	SNP_A-1937879	rs2548533	5	96238401	6.54453e-47	1.03327e-41
ERAP2	64167	SNP_A-2288840	rs2549794	5	96244549	6.8355e-59	5.93562e-53
ERAP2	64167	SNP_A-2243731	rs1056893	5	96245439	1.88224e-46	2.51454e-41
ERAP2	64167	SNP_A-1952406	rs2549797	5	96245518	5.61633e-49	9.75391e-44
ERAP2	64167	SNP_A-2281769	rs2910787	5	96274223	8.7947e-46	1.09099e-40
ERAP2	64167	SNP_A-4211110	rs7736466	5	96289711	7.72947e-47	1.11865e-41
ERAP2	64167	SNP_A-1982593	rs3909451	5	96295121	1.49061e-58	8.62918e-53
ERAP2	64167	SNP_A-1811817	rs27307	5	96338505	2.69905e-57	1.17186e-51
ERAP2	64167	SNP_A-8510713	rs27397	5	96340616	2.69709e-44	2.75533e-39
ERAP2	64167	SNP_A-8535457	rs27711	5	96345739	3.88925e-49	7.50497e-44
ERAP2	64167	SNP_A-4265072	rs27290	5	96350088	4.66048e-52	1.15627e-46
ERAP2	64167	SNP_A-8664925	rs18059	5	96352068	1.36164e-29	7.38988e-25
ERAP2	64167	SNP_A-4194735	rs27993	5	96355603	3.10321e-52	8.98228e-47
ERAP2	64167	SNP_A-1982595	rs27300	5	96363407	2.57756e-59	4.47646e-53
ERAP2	64167	SNP_A-8352881	rs27712	5	96364063	1.00402e-55	3.48737e-50
ERAP2	64167	SNP_A-8599534	rs9127	5	96372165	3.26709e-51	7.09246e-46
LOX	4015	SNP_A-1857495	rs10213700	5	121065974	1.28769e-05	0.0270744
SERPINB9	5272	SNP_A-1831858	rs380779	6	2864295	7.20693e-07	0.00253367
SERPINB9	5272	SNP_A-1850628	rs9392436	6	2871085	5.49947e-06	0.013703
SERPINB9	5272	SNP_A-8512065	rs1052886	6	2890190	1.45234e-09	1.10144e-05
NQO2	4835	SNP_A-8625870	rs2165123	6	2950980	1.55169e-06	0.00495373
NQO2	4835	SNP_A-8711962	rs10900931	6	2956443	3.2604e-06	0.00893115
NQO2	4835	SNP_A-1954322	rs2326106	6	2989582	1.01379e-06	0.00337939
NQO2	4835	SNP_A-2130222	rs4149367	6	3015865	1.61529e-10	1.60302e-06
NQO2	4835	SNP_A-1792103	rs6938396	6	3023467	1.98326e-07	0.000871986
NQO2	4835	SNP_A-4259349	rs927340	6	3023718	2.53977e-07	0.001068
NQO2	4835	SNP_A-2137810	rs9503365	6	3033805	9.43776e-08	0.000451532
NQO2	4835	SNP_A-1871764	rs7775671	6	3036770	4.85852e-08	0.000254151
NQO2	4835	SNP_A-8429105	rs9503372	6	3039989	5.87373e-07	0.00211199
NQO2	4835	SNP_A-8695610	rs9503376	6	3047446	5.01587e-10	4.39954e-06
TUBB2B	347733	SNP_A-2082429	rs6928615	6	3590128	2.72842e-05	0.0485995
TUBB2B	347733	SNP_A-4275298	rs13198269	6	3606501	1.46167e-05	0.0296553
BTN3A2	11118	SNP_A-2209628	rs9467714	6	26340785	4.38837e-06	0.0113581
BTN3A2	11118	SNP_A-8371803	rs1978	6	26377573	1.04075e-09	8.2158e-06
BTN3A2	11118	SNP_A-2281320	rs9358945	6	26472114	9.11198e-06	0.0203928
BTN3A2	11118	SNP_A-1985532	rs7773938	6	26474044	1.50223e-05	0.030231
ZNF187	7741	SNP_A-2219740	rs16894139	6	28467361	1.1839e-06	0.0038721
HLA-DQA1	3117	SNP_A-2220663	rs3130287	6	32050544	2.85383e-07	0.00116618
HLA-DQA1	3117	SNP_A-8427588	rs3096695	6	32069806	1.8853e-05	0.0362592
HLA-DQA1	3117	SNP_A-8557414	rs204999	6	32109979	1.279e-05	0.0269569
HLA-DQA1	3117	SNP_A-1954638	rs3129900	6	32305979	9.45073e-07	0.00320569
HLA-DQA1	3117	SNP_A-1808826	rs3129934	6	32336187	3.78589e-06	0.0100076
HLA-DQA1	3117	SNP_A-1875892	rs9268403	6	32341473	5.16072e-08	0.000267542
HLA-DQA1	3117	SNP_A-2193010	rs9268418	6	32343686	2.66056e-07	0.00110277
HLA-DQA1	3117	SNP_A-4276260	rs9268429	6	32345052	8.36608e-08	0.000404719
HLA-DQA1	3117	SNP_A-2277555	rs6930777	6	32351566	1.40058e-05	0.0287858
HLA-DQA1	3117	SNP_A-2115700	rs17423649	6	32357133	9.17279e-07	0.0031175
HLA-DQA1	3117	SNP_A-2193891	rs17495612	6	32359431	8.9073e-10	7.26261e-06
HLA-DQA1	3117	SNP_A-8459946	rs16870123	6	32359460	4.0865e-09	2.77228e-05
HLA-DQA1	3117	SNP_A-2047476	rs9268480	6	32363844	8.098e-08	0.000395052
HLA-DQA1	3117	SNP_A-2051692	rs3763307	6	32374622	5.94413e-08	0.000300968
HLA-DQA1	3117	SNP_A-8670474	rs9268542	6	32384721	1.31609e-14	3.17452e-10
HLA-DQA1	3117	SNP_A-8452660	rs2395163	6	32387809	1.84277e-07	0.000814337
HLA-DQA1	3117	SNP_A-8320317	rs2395166	6	32388275	3.47967e-07	0.00134892
HLA-DQA1	3117	SNP_A-8337742	rs2213581	6	32388546	2.54668e-05	0.0461191
HLA-DQA1	3117	SNP_A-8337743	rs3135365	6	32389255	5.45965e-06	0.0136429
HLA-DQA1	3117	SNP_A-2177365	rs9268557	6	32389305	1.51361e-08	8.91083e-05
HLA-DQA1	3117	SNP_A-1860550	rs3129847	6	32396506	8.4053e-09	5.2134e-05
HLA-DQA1	3117	SNP_A-2075637	rs3135342	6	32396615	1.21285e-07	0.000561696
HLA-DQA1	3117	SNP_A-4276041	rs7756262	6	32398675	7.23475e-13	1.17426e-08
HLA-DQA1	3117	SNP_A-4283110	rs4988822	6	32398975	8.34674e-07	0.00285914
HLA-DQA1	3117	SNP_A-1985627	rs5000563	6	32404135	8.03561e-07	0.00276346
HLA-DQA1	3117	SNP_A-8670475	rs3129868	6	32404377	2.05591e-05	0.0388521
HLA-DQA1	3117	SNP_A-4294920	rs3129872	6	32407153	2.6115e-07	0.00108763
HLA-DQA1	3117	SNP_A-4296045	rs9268645	6	32408527	9.47195e-13	1.49545e-08
HLA-DQA1	3117	SNP_A-2220563	rs3129877	6	32408597	5.78499e-08	0.000293767
HLA-DQA1	3117	SNP_A-8381007	rs3129878	6	32408735	1.01462e-08	6.13972e-05
HLA-DQA1	3117	SNP_A-1894737	rs7194	6	32412480	4.03112e-07	0.00153865
HLA-DQA1	3117	SNP_A-8644062	rs7195	6	32412539	3.50324e-07	0.00135503
HLA-DQA1	3117	SNP_A-2252148	rs9268831	6	32427748	1.21313e-18	4.48265e-14
HLA-DQA1	3117	SNP_A-8651880	rs9268832	6	32427789	3.23467e-09	2.26519e-05
HLA-DQA1	3117	SNP_A-8655671	rs9268833	6	32428062	4.62577e-09	3.0546e-05
HLA-DQA1	3117	SNP_A-8591222	rs9268835	6	32428115	4.29398e-10	3.84401e-06
HLA-DQA1	3117	SNP_A-8659800	rs9268852	6	32429594	1.57217e-05	0.0314925
HLA-DQA1	3117	SNP_A-2176473	rs9268853	6	32429643	3.39185e-12	4.8683e-08
HLA-DQA1	3117	SNP_A-1939348	rs9268858	6	32429758	2.43231e-12	3.52017e-08
HLA-DQA1	3117	SNP_A-2096996	rs9268877	6	32431147	2.22981e-05	0.0412848
HLA-DQA1	3117	SNP_A-1837012	rs9270986	6	32574060	2.61165e-11	3.10662e-07
HLA-DQA1	3117	SNP_A-1956213	rs615672	6	32574171	1.28061e-05	0.0269581
HLA-DQA1	3117	SNP_A-8553915	rs674313	6	32578082	1.90712e-09	1.40344e-05
HLA-DQA1	3117	SNP_A-8303956	rs502771	6	32578970	9.82175e-10	7.82453e-06
HLA-DQA1	3117	SNP_A-1814941	rs502055	6	32579003	5.06405e-09	3.33135e-05
HLA-DQA1	3117	SNP_A-8572796	rs3997872	6	32580617	1.89882e-06	0.00577529
HLA-DQA1	3117	SNP_A-8571850	rs642093	6	32582075	4.84693e-12	6.78845e-08
HLA-DQA1	3117	SNP_A-8399991	rs9271367	6	32586908	3.33625e-09	2.32694e-05
HLA-DQA1	3117	SNP_A-8572885	rs3129766	6	32594441	2.39929e-13	4.43282e-09
HLA-DQA1	3117	SNP_A-2185852	rs3129768	6	32595083	3.81849e-09	2.63159e-05
HLA-DQA1	3117	SNP_A-2214036	rs9272219	6	32602269	4.4478e-11	4.76822e-07
HLA-DQA1	3117	SNP_A-1842324	rs9272346	6	32604372	2.0567e-43	1.87994e-38
HLA-DQA1	3117	SNP_A-8350763	rs9272535	6	32606756	3.13509e-11	3.60578e-07
HLA-DQA1	3117	SNP_A-4206711	rs9272723	6	32609427	9.13831e-41	7.21389e-36
HLA-DQA1	3117	SNP_A-8377951	rs9405119	6	32657681	2.23735e-08	0.000126981
HLA-DQA1	3117	SNP_A-8482536	rs9469219	6	32658211	1.08093e-08	6.49568e-05
HLA-DQA1	3117	SNP_A-8475400	rs5000634	6	32663564	9.14802e-14	1.84737e-09
HLA-DQA1	3117	SNP_A-4280218	rs6457617	6	32663851	1.27136e-05	0.026861
HLA-DQA1	3117	SNP_A-4287009	rs6457620	6	32663999	1.27136e-05	0.0268284
HLA-DQA1	3117	SNP_A-4201081	rs2647046	6	32668336	1.59495e-09	1.18882e-05
HLA-DQA1	3117	SNP_A-8453858	rs2856717	6	32670308	9.28816e-09	5.65993e-05
HLA-DQA1	3117	SNP_A-8442193	rs9275524	6	32675109	2.2586e-07	0.000975751
HLA-DQA1	3117	SNP_A-8558001	rs17615250	6	32678973	7.22961e-10	6.06555e-06
HLA-DQA1	3117	SNP_A-2156655	rs9275572	6	32678999	2.64126e-07	0.00109739
HLA-DQB1	3119	SNP_A-8557414	rs204999	6	32109979	6.29778e-06	0.0152757
HLA-DQB1	3119	SNP_A-2176473	rs9268853	6	32429643	1.31497e-05	0.0274485
HLA-DQB1	3119	SNP_A-1939348	rs9268858	6	32429758	9.02214e-06	0.0202178
HLA-DQB1	3119	SNP_A-8572885	rs3129766	6	32594441	1.10972e-06	0.00367097
HLA-DQB1	3119	SNP_A-1842324	rs9272346	6	32604372	2.94724e-10	2.76675e-06
HLA-DQB1	3119	SNP_A-8473192	rs2187668	6	32605884	3.3642e-06	0.00912909
HLA-DQB1	3119	SNP_A-4206711	rs9272723	6	32609427	6.71361e-08	0.000335045
HLA-DQB1	3119	SNP_A-8357780	rs3129716	6	32657436	3.8664e-06	0.0101739
PSMB8	5696	SNP_A-4241840	rs6915136	6	33651322	5.16917e-07	0.00190601
GPR116	221395	SNP_A-8304190	rs9357520	6	46925837	1.14533e-05	0.0247708
QRSL1	55278	SNP_A-1987144	rs9486381	6	106983128	2.68972e-08	0.000150201
QRSL1	55278	SNP_A-4226699	rs9486383	6	106983359	2.54473e-07	0.0010675
QRSL1	55278	SNP_A-1803178	rs9480682	6	106983406	4.47111e-07	0.00168074
QRSL1	55278	SNP_A-2057522	rs13218960	6	106983465	1.44187e-07	0.000657245
QRSL1	55278	SNP_A-2138132	rs13202942	6	106983546	5.71093e-08	0.000292572
QRSL1	55278	SNP_A-1987145	rs9320173	6	106984669	3.91103e-08	0.000208994
QRSL1	55278	SNP_A-4260583	rs9320174	6	106985408	5.71329e-08	0.000291833
QRSL1	55278	SNP_A-1987147	rs783397	6	106987161	2.83626e-06	0.00800933
QRSL1	55278	SNP_A-1987150	rs7756087	6	107039428	2.68703e-08	0.000150535
QRSL1	55278	SNP_A-8667555	rs12199993	6	107085978	4.79441e-10	4.22664e-06
QRSL1	55278	SNP_A-8549907	rs7750365	6	107089289	3.26944e-10	3.00426e-06
QRSL1	55278	SNP_A-8389249	rs11153019	6	107090614	7.09167e-15	1.83823e-10
QRSL1	55278	SNP_A-8464551	rs9400040	6	107091199	1.1428e-09	8.82092e-06
QRSL1	55278	SNP_A-1987154	rs1026619	6	107114361	2.23612e-15	6.47247e-11
QRSL1	55278	SNP_A-8337817	rs3121434	6	107128371	9.99453e-14	1.97245e-09
QRSL1	55278	SNP_A-1987158	rs2354550	6	107141943	6.75469e-06	0.0160918
QRSL1	55278	SNP_A-1987159	rs2354549	6	107142323	4.93915e-07	0.00183287
QRSL1	55278	SNP_A-1840694	rs910528	6	107151522	3.42518e-08	0.000186474
QRSL1	55278	SNP_A-2246037	rs2064577	6	107176563	5.47071e-06	0.0136509
HDDC2	51020	SNP_A-2235341	rs1741748	6	125500112	1.251e-05	0.0265926
HDDC2	51020	SNP_A-1905911	rs4896804	6	125515631	9.62037e-07	0.00325053
HDDC2	51020	SNP_A-2254993	rs3799757	6	125519138	2.05319e-05	0.0388429
HDDC2	51020	SNP_A-1931937	rs3778458	6	125520139	1.58972e-05	0.0318072
HDDC2	51020	SNP_A-4204413	rs6917198	6	125522271	1.12955e-06	0.00371533
HDDC2	51020	SNP_A-4211956	rs2275623	6	125574696	2.79008e-08	0.000154317
HDDC2	51020	SNP_A-8669954	rs7752672	6	125587423	1.88971e-06	0.00579834
HDDC2	51020	SNP_A-8702376	rs9491343	6	125588528	2.86812e-06	0.00806001
HDDC2	51020	SNP_A-4230888	rs9482625	6	125590902	5.62644e-10	4.83736e-06
HDDC2	51020	SNP_A-8702965	rs9491346	6	125592794	3.76614e-10	3.38895e-06
HDDC2	51020	SNP_A-4275274	rs9491352	6	125596750	2.05093e-10	1.97882e-06
HDDC2	51020	SNP_A-2152731	rs9482637	6	125607559	5.07128e-10	4.42579e-06
HDDC2	51020	SNP_A-2024513	rs6904289	6	125607697	1.55028e-06	0.00495833
HDDC2	51020	SNP_A-2160713	rs9491369	6	125611254	1.04286e-09	8.1952e-06
HDDC2	51020	SNP_A-1810694	rs2243390	6	125621618	1.88906e-10	1.86406e-06
HDDC2	51020	SNP_A-1810662	rs2243389	6	125621645	1.54664e-10	1.54371e-06
HDDC2	51020	SNP_A-8698899	rs9491384	6	125631559	2.90761e-07	0.00117983
HDDC2	51020	SNP_A-1949782	rs9491385	6	125633031	1.01306e-06	0.00338343
HDDC2	51020	SNP_A-2114375	rs9482641	6	125633369	1.34364e-06	0.00433736
HDDC2	51020	SNP_A-1987532	rs6935961	6	125636350	6.99889e-07	0.00246552
HDDC2	51020	SNP_A-8582757	rs9388420	6	125658104	7.36293e-06	0.0173504
HDDC2	51020	SNP_A-1847659	rs9388421	6	125658409	2.73227e-08	0.000151602
HDDC2	51020	SNP_A-2095589	rs1934992	6	125665939	1.01018e-07	0.000480653
ZDHHC14	79683	SNP_A-4246797	rs2135210	6	157968036	2.1711e-05	0.0404567
NUPL2	11097	SNP_A-8348218	rs156425	7	23309119	2.41173e-05	0.0440892
PSPH	5723	SNP_A-8500800	rs11238377	7	55776532	4.05554e-15	1.08358e-10
PSPH	5723	SNP_A-2149700	rs7809922	7	55823581	1.60894e-15	4.73602e-11
PSPH	5723	SNP_A-4196248	rs11238381	7	55891901	5.65404e-18	1.92537e-13
PSPH	5723	SNP_A-8669718	rs10499759	7	55929539	1.20593e-08	7.14791e-05
STYXL1	51657	SNP_A-4281986	rs2058389	7	75633209	2.95165e-07	0.00118936
STYXL1	51657	SNP_A-1990176	rs17148983	7	75649821	6.50093e-07	0.00231356
STYXL1	51657	SNP_A-8587913	rs11983987	7	75657850	4.24212e-06	0.0110455
STYXL1	51657	SNP_A-8328861	rs2097947	7	75836382	3.24289e-06	0.00891131
STYXL1	51657	SNP_A-8310185	rs4728614	7	75841589	2.73572e-07	0.00113123
SEMA3E	9723	SNP_A-4283022	rs17215838	7	82862451	2.43638e-05	0.0443995
SEMA3E	9723	SNP_A-1901047	rs17148194	7	82889368	2.78631e-07	0.00114941
SEMA3E	9723	SNP_A-4194392	rs17217554	7	82909782	1.12291e-06	0.00370755
SEMA3E	9723	SNP_A-4254698	rs17505277	7	83149754	9.6791e-06	0.0213593
DOCK4	9732	SNP_A-8486919	rs6970941	7	112261192	7.40188e-06	0.0173715
LSM8	51691	SNP_A-8403113	rs2110215	7	118071216	6.2802e-06	0.0152544
TSPAN12	23554	SNP_A-1915660	rs17347747	7	120206740	2.25911e-06	0.00664985
TSPAN12	23554	SNP_A-8515269	rs12706351	7	121112679	5.33221e-06	0.0134016
KLHDC10	23008	SNP_A-8281054	rs2402964	7	129391158	6.4388e-06	0.0154452
GIMAP5	55340	SNP_A-4248807	rs9657900	7	150438799	8.22796e-06	0.0189768
GIMAP5	55340	SNP_A-2123766	rs1046355	7	150440043	1.45161e-05	0.02952
UBE3C	9690	SNP_A-4240266	rs4716495	7	157583180	1.9256e-06	0.00582612
MYOM2	9172	SNP_A-8317585	rs4876222	8	2074042	1.92522e-05	0.0368231
MYOM2	9172	SNP_A-8591352	rs12680793	8	2080289	7.37693e-08	0.000360889
MYOM2	9172	SNP_A-4258154	rs2099746	8	2095441	2.90768e-07	0.00117711
MYOM2	9172	SNP_A-1955221	rs6986035	8	2097403	3.01958e-07	0.00121392
MYOM2	9172	SNP_A-4304640	rs6987264	8	2102514	7.37538e-08	0.000361832
MYOM2	9172	SNP_A-4240776	rs17685410	8	2113776	1.93648e-05	0.0369977
MFHAS1	9258	SNP_A-8503454	rs677039	8	8629936	1.28714e-07	0.000594517
MFHAS1	9258	SNP_A-8652647	rs473258	8	8636096	1.18626e-07	0.000555305
MFHAS1	9258	SNP_A-8712404	rs4841051	8	8685646	2.20418e-05	0.040854
MFHAS1	9258	SNP_A-2025400	rs7017739	8	8707639	2.83159e-08	0.000155621
MFHAS1	9258	SNP_A-8698263	rs2898208	8	8964985	1.65363e-05	0.0328588
ADAMDEC1	27299	SNP_A-8634170	rs13279576	8	24222025	1.4292e-05	0.0292012
ADAMDEC1	27299	SNP_A-2099984	rs7819759	8	24290487	1.9062e-06	0.00577751
ADAMDEC1	27299	SNP_A-4243211	rs1492409	8	24313571	3.94709e-06	0.0103549
ADAMDEC1	27299	SNP_A-4298278	rs10100176	8	24333601	7.45624e-07	0.00258986
ADAMDEC1	27299	SNP_A-2090729	rs2131227	8	24341385	7.98801e-06	0.0184971
HMBOX1	79618	SNP_A-8280715	rs17451343	8	28706275	2.01994e-05	0.0384233
HMBOX1	79618	SNP_A-1818171	rs7009478	8	28753368	3.11474e-06	0.0086412
HMBOX1	79618	SNP_A-8280716	rs4732657	8	28755988	1.10989e-09	8.60511e-06
HMBOX1	79618	SNP_A-1942692	rs7843057	8	28776909	3.22224e-06	0.00886859
HMBOX1	79618	SNP_A-2179567	rs4732893	8	28794678	1.49035e-11	1.87558e-07
HMBOX1	79618	SNP_A-1992855	rs11778263	8	28825422	8.93e-08	0.000428419
HMBOX1	79618	SNP_A-4259830	rs4732896	8	28825474	3.35585e-11	3.7845e-07
HMBOX1	79618	SNP_A-8479952	rs4407834	8	28841821	5.95097e-11	6.26369e-07
HMBOX1	79618	SNP_A-1992857	rs1487969	8	28885661	7.86832e-11	8.18261e-07
HMBOX1	79618	SNP_A-2013319	rs6558089	8	28894237	2.89511e-11	3.39726e-07
HMBOX1	79618	SNP_A-4301612	rs2693	8	28924858	3.40658e-12	4.84937e-08
HMBOX1	79618	SNP_A-8318604	rs6993645	8	28933444	3.58052e-06	0.00958136
HMBOX1	79618	SNP_A-8588359	rs10091515	8	28958517	2.06347e-07	0.000898157
FAM164A	51101	SNP_A-1956317	rs4739135	8	79568292	5.90257e-06	0.0145404
FAM164A	51101	SNP_A-1993959	rs9298314	8	79573109	1.02997e-05	0.0225567
FAM164A	51101	SNP_A-1993961	rs1384803	8	79581628	3.30755e-06	0.00900351
FAM164A	51101	SNP_A-1834006	rs2717540	8	79622363	8.02262e-06	0.0185525
FAM164A	51101	SNP_A-2037829	rs2717544	8	79636542	1.04493e-05	0.0228555
TSPYL5	85453	SNP_A-8423832	rs4520131	8	98357081	1.35329e-05	0.0279794
TSPYL5	85453	SNP_A-8679046	rs7820436	8	98359294	8.36062e-06	0.0191809
SQLE	6713	SNP_A-8651864	rs10956225	8	125954124	2.78844e-05	0.0493147
NUDT2	318	SNP_A-8711287	rs1969964	9	34155112	3.26883e-07	0.00128149
NUDT2	318	SNP_A-4302812	rs2769707	9	34167721	3.12428e-07	0.0012388
NUDT2	318	SNP_A-1996587	rs4319185	9	34210872	1.40316e-05	0.0288047
NUDT2	318	SNP_A-2101946	rs1929638	9	34272258	2.04192e-05	0.0387564
NUDT2	318	SNP_A-1996588	rs7045680	9	34281390	6.95046e-07	0.00245343
NUDT2	318	SNP_A-4253764	rs2380927	9	34282429	1.33482e-05	0.027796
NUDT2	318	SNP_A-2085084	rs7862080	9	34303922	3.68846e-07	0.00141408
C9orf95	54981	SNP_A-2157125	rs10869495	9	77699899	7.82648e-09	4.90697e-05
C9orf95	54981	SNP_A-1996864	rs3780178	9	77708152	1.46739e-06	0.00471931
C9orf95	54981	SNP_A-2228085	rs6560421	9	77744416	4.46854e-09	2.96204e-05
POLE3	54107	SNP_A-1786308	rs10982068	9	116880031	1.26612e-05	0.0268811
PSMD5	5711	SNP_A-8537887	rs4837796	9	123610288	4.92612e-06	0.0125812
SURF1	6834	SNP_A-8528995	rs658517	9	136222490	1.89753e-06	0.00581208
SURF1	6834	SNP_A-8542532	rs1059773	9	136228865	1.90097e-06	0.00577172
SURF1	6834	SNP_A-8424833	rs28374096	9	136235100	4.95041e-06	0.0126247
SURF1	6834	SNP_A-2014560	rs1179037	9	136238509	1.64784e-06	0.00522229
SURF1	6834	SNP_A-4233215	rs3124752	9	136264493	1.4864e-05	0.0300168
SURF1	6834	SNP_A-8434769	rs3118667	9	136291063	1.38916e-07	0.000634883
SURF1	6834	SNP_A-4242716	rs3124768	9	136304497	1.06932e-07	0.000506019
SURF1	6834	SNP_A-8324539	rs2073932	9	136305439	1.31824e-06	0.00427924
PBLD	64081	SNP_A-8451268	rs10823149	10	69935396	9.67321e-06	0.0213734
PBLD	64081	SNP_A-8614238	rs11813125	10	69975033	7.67198e-06	0.0178845
PBLD	64081	SNP_A-4260687	rs1900004	10	70000881	1.70793e-05	0.0337832
PBLD	64081	SNP_A-1956494	rs34888891	10	70002108	9.53589e-06	0.0211507
PBLD	64081	SNP_A-8361031	rs3858147	10	70013264	2.11787e-06	0.00629813
PBLD	64081	SNP_A-2243693	rs7078967	10	70026321	3.0815e-06	0.00859013
PBLD	64081	SNP_A-2156260	rs4403687	10	70028052	2.73779e-06	0.00778188
PBLD	64081	SNP_A-1856360	rs17297383	10	70028863	2.71168e-06	0.00775845
PBLD	64081	SNP_A-2143785	rs10998044	10	70029265	2.71168e-06	0.00773297
PBLD	64081	SNP_A-4236359	rs10998046	10	70029398	2.71168e-06	0.0077203
PBLD	64081	SNP_A-2118607	rs17231637	10	70029894	1.85896e-06	0.00574459
PBLD	64081	SNP_A-2002194	rs17231644	10	70030058	3.21319e-06	0.00887181
PBLD	64081	SNP_A-2002195	rs2241970	10	70031067	3.27859e-06	0.00896685
PBLD	64081	SNP_A-2112797	rs17297418	10	70031651	2.71168e-06	0.00774569
PBLD	64081	SNP_A-2270889	rs731063	10	70043190	2.0824e-06	0.00622465
PBLD	64081	SNP_A-2282450	rs10762210	10	70050617	5.50136e-07	0.00201142
PBLD	64081	SNP_A-2098957	rs10762212	10	70054947	2.1155e-06	0.0063019
PBLD	64081	SNP_A-1882701	rs10733842	10	70059043	7.45929e-07	0.00258574
PBLD	64081	SNP_A-2031910	rs10047355	10	70060078	1.63717e-06	0.00520746
PBLD	64081	SNP_A-4294273	rs10047388	10	70060213	1.82204e-05	0.0353559
PBLD	64081	SNP_A-4278985	rs10740294	10	70061352	5.50136e-07	0.00200719
TSPAN14	81619	SNP_A-8409599	rs12256689	10	81685656	2.40343e-05	0.04403
TCTN3	26123	SNP_A-1949130	rs3934409	10	97494144	5.71115e-07	0.00206637
TCTN3	26123	SNP_A-4202759	rs10748643	10	97516764	1.80062e-06	0.0056042
TCTN3	26123	SNP_A-2074672	rs4551688	10	97523780	5.9295e-06	0.0145861
TCTN3	26123	SNP_A-1801607	rs4431963	10	97529271	6.40495e-06	0.0153852
TCTN3	26123	SNP_A-1806945	rs2185818	10	97550740	2.3238e-06	0.00680565
TCTN3	26123	SNP_A-4272070	rs4396219	10	97561941	2.3238e-06	0.00679419
TCTN3	26123	SNP_A-8406932	rs10736093	10	97585014	7.29406e-07	0.00255396
TCTN3	26123	SNP_A-8699011	rs3181124	10	97603830	3.05132e-07	0.00122384
TCTN3	26123	SNP_A-2176805	rs7074403	10	97605057	2.81672e-07	0.0011592
MGMT	4255	SNP_A-8715858	rs11016803	10	131262915	4.96093e-06	0.012633
MGMT	4255	SNP_A-1899288	rs10764881	10	131263831	2.43556e-05	0.0444312
MGMT	4255	SNP_A-2284943	rs1762433	10	131269840	9.96132e-07	0.00333974
MGMT	4255	SNP_A-8714886	rs12243040	10	131272281	3.11068e-07	0.00123907
MGMT	4255	SNP_A-2090642	rs1711662	10	131276220	7.40126e-07	0.00258109
MGMT	4255	SNP_A-8677093	rs11016810	10	131287121	3.53373e-06	0.00948538
MGMT	4255	SNP_A-8488584	rs12269253	10	131295850	2.5413e-05	0.0460698
MGMT	4255	SNP_A-8359808	rs11016816	10	131301577	1.77188e-05	0.0345756
MGMT	4255	SNP_A-8337279	rs3858300	10	131342129	5.1339e-08	0.000266948
MGMT	4255	SNP_A-8515881	rs4751099	10	131346464	3.18555e-06	0.0088095
MGMT	4255	SNP_A-8552582	rs579952	10	131356084	1.55318e-05	0.031148
MGMT	4255	SNP_A-2084159	rs7924302	10	131387183	2.56178e-06	0.00737819
MGMT	4255	SNP_A-2153523	rs11016847	10	131412157	6.57787e-06	0.0157136
MGMT	4255	SNP_A-1918552	rs10829610	10	131431068	5.37728e-06	0.0134564
MGMT	4255	SNP_A-2042556	rs546333	10	131431124	8.97928e-07	0.00305772
MGMT	4255	SNP_A-8684215	rs12247354	10	131436561	1.82876e-06	0.00567147
MGMT	4255	SNP_A-4302872	rs11016853	10	131443990	7.38261e-07	0.00257976
MGMT	4255	SNP_A-2144419	rs7905095	10	131448143	2.62508e-06	0.00753553
MGMT	4255	SNP_A-2155880	rs2008387	10	131448764	1.7682e-05	0.0345815
TMEM80	283232	SNP_A-8552932	rs11246228	11	641563	1.1004e-06	0.00364709
TMEM80	283232	SNP_A-2077745	rs4963126	11	656845	3.94705e-11	4.33852e-07
TMEM80	283232	SNP_A-2100287	rs7123677	11	688804	9.55144e-07	0.00323353
TMEM80	283232	SNP_A-8444515	rs4963145	11	692384	3.2011e-09	2.25076e-05
TMEM80	283232	SNP_A-4302563	rs10902209	11	733609	2.65581e-05	0.0475991
CD151	977	SNP_A-8629254	rs5030780	11	838110	1.90633e-07	0.000840287
ZDHHC13	54503	SNP_A-2008275	rs2625312	11	19903757	1.41053e-05	0.0288537
CAT	847	SNP_A-8580401	rs525938	11	34463593	3.99884e-06	0.0104748
CAT	847	SNP_A-8674809	rs484214	11	34467272	4.66052e-07	0.00174815
CAT	847	SNP_A-8527581	rs2284369	11	34468936	4.03115e-08	0.000214096
CAT	847	SNP_A-2238106	rs10836244	11	34481095	7.2372e-08	0.00035707
CAT	847	SNP_A-8337659	rs2420388	11	34490537	3.13591e-07	0.00123495
FJX1	24147	SNP_A-2266405	rs286927	11	34641598	6.40005e-06	0.0153947
ENDOD1	23052	SNP_A-8707002	rs654499	11	94843507	9.65273e-07	0.00324883
ENDOD1	23052	SNP_A-1815823	rs676761	11	94858419	4.89816e-12	6.80533e-08
ENDOD1	23052	SNP_A-2062729	rs607666	11	94865011	5.124e-06	0.0129911
ENDOD1	23052	SNP_A-2013953	rs586421	11	94865334	5.61538e-14	1.25029e-09
ENDOD1	23052	SNP_A-2297771	rs10765711	11	94879318	3.36661e-08	0.000183862
ENDOD1	23052	SNP_A-8367554	rs10765712	11	94880247	1.81165e-08	0.000105228
ENDOD1	23052	SNP_A-8643998	rs10831314	11	94883246	2.34838e-06	0.00682015
ENDOD1	23052	SNP_A-1927173	rs496321	11	94886632	5.79707e-07	0.0020931
TAPBPL	55080	SNP_A-8714921	rs2243977	12	6569983	7.21287e-10	6.08089e-06
TAPBPL	55080	SNP_A-1902902	rs2244083	12	6570539	3.13349e-09	2.21217e-05
TAPBPL	55080	SNP_A-1782701	rs2534717	12	6573749	3.09654e-11	3.58519e-07
TAPBPL	55080	SNP_A-2085538	rs2079867	12	6622111	1.58564e-09	1.18698e-05
TAPBPL	55080	SNP_A-1887508	rs2079868	12	6622346	5.35579e-08	0.000276828
TAPBPL	55080	SNP_A-8346591	rs758739	12	6626369	4.29088e-09	2.88837e-05
TAPBPL	55080	SNP_A-8595661	rs917634	12	6631169	5.08476e-07	0.00188288
TAPBPL	55080	SNP_A-8588677	rs1043262	12	6639088	9.028e-10	7.32662e-06
NCAPD2	9918	SNP_A-4194435	rs2532484	12	6583403	2.74193e-05	0.0486904
NCAPD2	9918	SNP_A-2156777	rs1981669	12	6598898	2.53004e-05	0.0459617
CLEC4A	50856	SNP_A-8717517	rs7305412	12	8257024	2.90776e-06	0.00814504
CLEC4A	50856	SNP_A-2030320	rs2024303	12	8273765	2.07147e-05	0.0391036
LYRM5	144363	SNP_A-4273229	rs12828456	12	24912241	2.73553e-05	0.0486763
LYRM5	144363	SNP_A-8391479	rs7976264	12	25233857	1.01018e-06	0.00338031
LYRM5	144363	SNP_A-8403304	rs4246236	12	26041703	9.55855e-06	0.0211739
LYRM5	144363	SNP_A-1851550	rs17361755	12	26162211	5.8109e-06	0.014335
TM7SF3	51768	SNP_A-8325391	rs7958443	12	27130165	4.02405e-06	0.010525
PRPH	5630	SNP_A-2222689	rs12322783	12	49678529	1.36647e-05	0.0281847
PRPH	5630	SNP_A-8582238	rs11168980	12	49735340	2.0552e-06	0.00616455
PRPH	5630	SNP_A-8355982	rs7962951	12	49832618	1.0739e-05	0.0233716
PRPH	5630	SNP_A-8422558	rs7294648	12	49881343	2.67823e-05	0.0478529
PRPH	5630	SNP_A-8374459	rs11169058	12	49924637	2.53264e-05	0.0459608
PRPH	5630	SNP_A-8648682	rs12296440	12	49927148	1.3455e-05	0.0279848
TMBIM4	51643	SNP_A-2002806	rs7961011	12	66465385	2.15547e-05	0.0402518
TMBIM4	51643	SNP_A-1923035	rs12422789	12	66469850	6.30445e-06	0.0152705
TMBIM4	51643	SNP_A-2246930	rs11176031	12	66476972	1.77583e-06	0.00554691
TMBIM4	51643	SNP_A-8622549	rs2870783	12	66486323	8.31597e-10	6.84473e-06
TMBIM4	51643	SNP_A-2002807	rs1921083	12	66506631	2.08052e-13	3.88522e-09
TMBIM4	51643	SNP_A-8381093	rs10506478	12	66509607	4.25335e-09	2.87425e-05
TMBIM4	51643	SNP_A-4220313	rs10878381	12	66510122	7.23275e-15	1.84723e-10
TMBIM4	51643	SNP_A-8381100	rs1168765	12	66513111	2.17614e-10	2.0652e-06
TMBIM4	51643	SNP_A-8605009	rs10878389	12	66557817	7.12546e-13	1.16744e-08
TMBIM4	51643	SNP_A-8357997	rs1185888	12	66560879	2.89195e-10	2.7296e-06
TMBIM4	51643	SNP_A-4195517	rs11176078	12	66575257	6.41499e-09	4.12627e-05
TMBIM4	51643	SNP_A-8309433	rs11176081	12	66578300	2.98469e-11	3.47888e-07
TMBIM4	51643	SNP_A-2153727	rs11176082	12	66580735	3.67637e-11	4.09281e-07
TMBIM4	51643	SNP_A-2068859	rs4762088	12	66591582	1.06676e-05	0.0232452
TMBIM4	51643	SNP_A-2161854	rs17767298	12	66593241	1.88743e-06	0.0058016
ACSS3	79611	SNP_A-8676741	rs10862235	12	81488011	2.05152e-05	0.0388537
ACSS3	79611	SNP_A-8445687	rs4576886	12	81489714	3.29195e-06	0.00898923
ACSS3	79611	SNP_A-1934254	rs10862237	12	81492715	4.45332e-07	0.00167768
ACSS3	79611	SNP_A-2121500	rs10862244	12	81511295	3.30664e-06	0.00901516
ACSS3	79611	SNP_A-2203986	rs1435967	12	81530886	1.27808e-06	0.00415664
NT5DC3	51559	SNP_A-2093787	rs3751204	12	104171455	2.37888e-05	0.0437186
GLTP	51228	SNP_A-8599850	rs4766640	12	110300147	1.66904e-06	0.00526068
SOHLH2	54937	SNP_A-4225128	rs1328652	13	36709527	4.81644e-07	0.00179116
SOHLH2	54937	SNP_A-2183026	rs9546505	13	36714556	1.10009e-05	0.0238817
SOHLH2	54937	SNP_A-8358626	rs9575407	13	36716901	3.85563e-08	0.00020667
SOHLH2	54937	SNP_A-8366445	rs1328648	13	36723016	8.22698e-06	0.0189998
SOHLH2	54937	SNP_A-8534413	rs7329072	13	36728229	3.60147e-07	0.00138378
SOHLH2	54937	SNP_A-4285550	rs9575421	13	36728244	1.82758e-05	0.0354238
SOHLH2	54937	SNP_A-8536211	rs2296968	13	36744910	3.58366e-07	0.00137999
SOHLH2	54937	SNP_A-1808690	rs9546762	13	36796263	1.15377e-13	2.22641e-09
SOHLH2	54937	SNP_A-2126157	rs943895	13	36796536	9.01773e-14	1.84249e-09
SOHLH2	54937	SNP_A-1807882	rs4397985	13	36805707	9.01773e-14	1.86442e-09
SOHLH2	54937	SNP_A-2254006	rs4272901	13	36805834	4.70352e-13	8.00845e-09
SOHLH2	54937	SNP_A-2229620	rs2094135	13	36812104	9.97378e-14	1.99098e-09
SOHLH2	54937	SNP_A-2294837	rs9546862	13	36818037	4.70352e-13	7.9307e-09
SOHLH2	54937	SNP_A-8545008	rs1410629	13	36826366	2.31368e-08	0.000130885
SOHLH2	54937	SNP_A-1783904	rs748985	13	36829962	2.93578e-13	5.31103e-09
SOHLH2	54937	SNP_A-1926515	rs7321473	13	36836199	4.70352e-13	8.08774e-09
SOHLH2	54937	SNP_A-2281512	rs9546974	13	36836574	7.18301e-14	1.52131e-09
SOHLH2	54937	SNP_A-4228267	rs9565991	13	36838907	5.50362e-09	3.5933e-05
SOHLH2	54937	SNP_A-8537734	rs9547038	13	36841611	4.17568e-07	0.00158339
SOHLH2	54937	SNP_A-8309430	rs3748309	13	36854362	9.69603e-07	0.00325709
SOHLH2	54937	SNP_A-4225139	rs9547075	13	36857290	6.52984e-08	0.000327758
SOHLH2	54937	SNP_A-2126194	rs1998799	13	36857500	4.04101e-09	2.76301e-05
SOHLH2	54937	SNP_A-2126196	rs3818459	13	36858016	1.49417e-10	1.50868e-06
SOHLH2	54937	SNP_A-4195732	rs9566048	13	36862736	1.25292e-09	9.58566e-06
SOHLH2	54937	SNP_A-4296067	rs9547190	13	36876703	7.44948e-10	6.19021e-06
SOHLH2	54937	SNP_A-2230993	rs2274293	13	36886469	4.08046e-09	2.77904e-05
SOHLH2	54937	SNP_A-8414435	rs7325682	13	36887739	1.17584e-05	0.0251799
SOHLH2	54937	SNP_A-2129707	rs9566086	13	36904296	1.05318e-05	0.0230071
SOHLH2	54937	SNP_A-8535471	rs7327507	13	36904371	1.3687e-05	0.0281972
SOHLH2	54937	SNP_A-8439110	rs9575933	13	36910743	2.09614e-09	1.53602e-05
SOHLH2	54937	SNP_A-2190357	rs9547387	13	36922823	6.58394e-09	4.21932e-05
SOHLH2	54937	SNP_A-2104199	rs9576006	13	36944732	6.96114e-08	0.000344429
DNAJC15	29103	SNP_A-8389199	rs1540951	13	43531588	7.6791e-07	0.0026461
DNAJC15	29103	SNP_A-8418435	rs9590729	13	43545423	6.5116e-07	0.00231262
DNAJC15	29103	SNP_A-1929134	rs11843683	13	43558672	3.95051e-08	0.000210456
DNAJC15	29103	SNP_A-1890616	rs4942185	13	43558846	3.09243e-10	2.88744e-06
DNAJC15	29103	SNP_A-8635059	rs1886153	13	43559804	3.51099e-10	3.17581e-06
DNAJC15	29103	SNP_A-8541576	rs1011949	13	43562028	4.2061e-11	4.56548e-07
DNAJC15	29103	SNP_A-8630302	rs7321249	13	43568914	5.86931e-07	0.00211478
DNAJC15	29103	SNP_A-1884431	rs1359182	13	43603093	1.08678e-14	2.65834e-10
DNAJC15	29103	SNP_A-2180360	rs17553846	13	43613458	4.5455e-22	1.83586e-17
DNAJC15	29103	SNP_A-4276509	rs8002942	13	43622941	9.20569e-10	7.43608e-06
DNAJC15	29103	SNP_A-8478488	rs9562457	13	43636417	1.13917e-08	6.79865e-05
DNAJC15	29103	SNP_A-1825651	rs9533377	13	43644493	2.8399e-14	6.48956e-10
DNAJC15	29103	SNP_A-1834893	rs10870768	13	43654658	3.6692e-15	9.95674e-11
DNAJC15	29103	SNP_A-2131523	rs9315986	13	43656443	7.97157e-15	2.00641e-10
DNAJC15	29103	SNP_A-2267632	rs9533381	13	43658209	5.62549e-10	4.86061e-06
DNAJC15	29103	SNP_A-2030303	rs2806707	13	43666370	2.52346e-07	0.00106371
DNAJC15	29103	SNP_A-4233535	rs11346	13	43683020	1.3415e-15	4.01687e-11
DNAJC15	29103	SNP_A-2304770	rs9525744	13	43684498	8.26396e-15	2.05029e-10
MED4	29079	SNP_A-8515651	rs7997347	13	48624890	1.12503e-05	0.0243622
TFDP1	7027	SNP_A-1802581	rs2993324	13	113562477	2.16439e-05	0.0403749
THTPA	79178	SNP_A-8611823	rs10083382	14	24908117	2.83498e-05	0.0499851
PNMA1	9240	SNP_A-8659867	rs10150950	14	75038841	2.74255e-05	0.0486516
C14orf43	91748	SNP_A-8384253	rs7150772	14	74155356	2.57369e-07	0.00107446
C14orf43	91748	SNP_A-8360666	rs11624954	14	74162203	3.43471e-07	0.00133447
C14orf43	91748	SNP_A-1901970	rs6830	14	74168431	8.35569e-06	0.0191949
C14orf43	91748	SNP_A-1955346	rs17782157	14	74209996	4.69717e-07	0.0017581
FBLN5	10516	SNP_A-8586266	rs9788457	14	93078988	1.67271e-05	0.0331621
EML1	2009	SNP_A-2271649	rs1257670	14	99492973	2.65409e-05	0.0476175
DNAJC17	55192	SNP_A-8707638	rs3784290	15	41067058	2.89003e-09	2.06549e-05
PDIA3	2923	SNP_A-8692854	rs12702	15	44093927	1.51021e-05	0.0303563
SECISBP2L	9728	SNP_A-2278907	rs12185088	15	49037929	1.87476e-05	0.0361768
SLCO3A1	28232	SNP_A-2180752	rs11074060	15	92860257	5.57778e-06	0.0138583
TMEM8	58986	SNP_A-8375147	rs3842949	16	360303	7.35794e-09	4.66371e-05
TMEM8	58986	SNP_A-8293934	rs3842950	16	360317	2.13459e-05	0.0399477
TMEM8	58986	SNP_A-8475223	rs6600212	16	361873	4.17953e-07	0.00158139
TMEM8	58986	SNP_A-8373510	rs8064205	16	369413	5.45957e-07	0.00200035
TMEM8	58986	SNP_A-1783948	rs7195617	16	376781	1.16821e-05	0.0250474
TMEM8	58986	SNP_A-8451380	rs3848368	16	414608	1.56784e-06	0.0049961
TMEM8	58986	SNP_A-4250565	rs3830160	16	419092	2.85551e-06	0.00803758
UBFD1	56061	SNP_A-8705934	rs375237	16	23462639	4.82812e-06	0.0124039
UBFD1	56061	SNP_A-4203079	rs394908	16	23463305	1.68235e-05	0.0333153
UBFD1	56061	SNP_A-2221936	rs488131	16	23475140	8.64698e-06	0.0196304
UBFD1	56061	SNP_A-8368650	rs7204714	16	23483353	2.18679e-05	0.0406618
UBFD1	56061	SNP_A-4245400	rs4968011	16	23500558	1.36153e-05	0.0281162
UBFD1	56061	SNP_A-8326834	rs7203580	16	23504248	9.61224e-06	0.0212658
UBFD1	56061	SNP_A-1863941	rs4968013	16	23512592	1.05774e-05	0.0230777
UBFD1	56061	SNP_A-1841037	rs6497674	16	23562309	1.74118e-05	0.0341685
IL4R	3566	SNP_A-1950546	rs16975879	16	26474103	4.28598e-06	0.0111429
GNAO1	2775	SNP_A-2222674	rs176533	16	57039142	1.44241e-05	0.0294019
AMFR	267	SNP_A-2177085	rs2617841	16	56373222	1.91362e-05	0.0366416
AMFR	267	SNP_A-2240295	rs12930151	16	56373308	1.20337e-07	0.000558799
AMFR	267	SNP_A-4268761	rs2587871	16	56412526	1.13671e-13	2.21812e-09
AMFR	267	SNP_A-8694146	rs2587873	16	56412734	1.77386e-13	3.38535e-09
AMFR	267	SNP_A-1863168	rs2440467	16	56417047	5.72976e-15	1.50771e-10
AMFR	267	SNP_A-2031549	rs2432540	16	56419628	1.62969e-17	5.44288e-13
AMFR	267	SNP_A-8290766	rs2966205	16	56446612	2.51209e-14	5.97638e-10
AMFR	267	SNP_A-2062295	rs6499837	16	56453981	2.76363e-14	6.48596e-10
AMFR	267	SNP_A-8486531	rs7189122	16	56471410	1.80967e-05	0.0351944
AMFR	267	SNP_A-1824841	rs12444921	16	56503416	6.03637e-10	5.13892e-06
AMFR	267	SNP_A-2221397	rs3228	16	56511245	9.27308e-10	7.45584e-06
AMFR	267	SNP_A-8674970	rs4783941	16	56511736	4.3944e-13	7.70886e-09
AMFR	267	SNP_A-2246457	rs2161738	16	56542340	5.47568e-10	4.75482e-06
AMFR	267	SNP_A-2292450	rs9937444	16	56543558	3.4431e-13	6.16459e-09
AMFR	267	SNP_A-1804616	rs370151	16	56561494	1.55105e-12	2.36291e-08
AMFR	267	SNP_A-8322767	rs11649442	16	56582224	1.37833e-05	0.028362
AMFR	267	SNP_A-8290768	rs1012075	16	56583516	8.88057e-07	0.00303004
HPR	3250	SNP_A-2132300	rs4788579	16	71951845	7.4769e-06	0.0174767
HPR	3250	SNP_A-8393858	rs1549292	16	71983664	1.93214e-06	0.00583574
HPR	3250	SNP_A-2103087	rs12708919	16	71986995	7.42179e-06	0.0173947
HPR	3250	SNP_A-2064732	rs9925462	16	72000195	2.09222e-10	1.99647e-06
HPR	3250	SNP_A-8440251	rs9928413	16	72001110	4.07024e-07	0.00155018
HPR	3250	SNP_A-8690690	rs9938025	16	72022041	2.06051e-06	0.00616982
HPR	3250	SNP_A-8350111	rs7185407	16	72034957	2.83938e-07	0.00116301
HPR	3250	SNP_A-2249033	rs2287998	16	72059269	7.38255e-06	0.0173495
HPR	3250	SNP_A-8544342	rs2550035	16	72113416	2.38373e-07	0.00102218
HPR	3250	SNP_A-2214759	rs8059437	16	72116467	2.77194e-06	0.00786607
HPR	3250	SNP_A-1815314	rs10492813	16	72122463	2.8336e-07	0.00116339
HPR	3250	SNP_A-8456909	rs2240243	16	72137561	7.34554e-09	4.67291e-05
HPR	3250	SNP_A-8310728	rs8051882	16	72142072	2.12775e-09	1.55264e-05
HPR	3250	SNP_A-8470391	rs6499560	16	72147666	1.66934e-07	0.000754987
HPR	3250	SNP_A-1783284	rs11648622	16	72193036	4.72574e-06	0.0121588
HPR	3250	SNP_A-2260723	rs3909541	16	72201119	6.55732e-06	0.0156861
HPR	3250	SNP_A-1815421	rs12918956	16	72224335	2.56266e-06	0.00736852
HPR	3250	SNP_A-8647643	rs8060878	16	72243624	2.16054e-08	0.000123024
HPR	3250	SNP_A-2124509	rs8060484	16	72249130	3.25003e-06	0.00891683
FAM57A	79850	SNP_A-2105291	rs1062923	17	649067	1.1849e-06	0.0038681
TIMM22	29928	SNP_A-8566275	rs333625	17	891211	5.64724e-07	0.00204751
TIMM22	29928	SNP_A-8513772	rs2586238	17	902322	1.54969e-06	0.00496561
TIMM22	29928	SNP_A-8582593	rs9896110	17	903819	7.6059e-16	2.35879e-11
TIMM22	29928	SNP_A-8693545	rs1054083	17	908529	2.78915e-18	9.88556e-14
ZNF232	7775	SNP_A-8474373	rs7220266	17	4989618	3.21773e-06	0.00887022
C17orf81	23587	SNP_A-8360969	rs929229	17	7105399	8.47803e-11	8.76419e-07
C17orf81	23587	SNP_A-8504276	rs222852	17	7140606	5.83347e-13	9.74137e-09
C17orf81	23587	SNP_A-8364096	rs8067500	17	7172631	6.04953e-19	2.28397e-14
C17orf81	23587	SNP_A-4301805	rs2654185	17	7183362	1.6483e-11	2.04472e-07
MPRIP	23164	SNP_A-1950048	rs10852844	17	17009331	7.56246e-07	0.00261629
MPRIP	23164	SNP_A-4256078	rs7218781	17	17085409	7.22693e-07	0.00253556
LOC201229	201229	SNP_A-8545517	rs4796172	17	26198381	2.41461e-05	0.0440953
LOC201229	201229	SNP_A-8292750	rs7224724	17	26216090	2.32547e-06	0.00678766
LOC201229	201229	SNP_A-2154568	rs2079714	17	26222520	7.39347e-10	6.17321e-06
LOC201229	201229	SNP_A-8633234	rs1034895	17	26225558	4.13997e-07	0.00157328
LOC201229	201229	SNP_A-2187887	rs8078361	17	26230480	1.61735e-07	0.000735302
LOC201229	201229	SNP_A-8388695	rs11657699	17	26242726	7.58381e-07	0.00261846
ZNHIT3	9326	SNP_A-8606210	rs2306589	17	34848874	2.76339e-05	0.0489713
SPATA20	64847	SNP_A-8640684	rs3785915	17	48613837	1.5915e-05	0.0318062
FTSJ3	117246	SNP_A-8490639	rs17631394	17	61646000	8.52179e-06	0.0194479
FTSJ3	117246	SNP_A-8508351	rs16947005	17	61702989	9.62038e-07	0.00324423
FTSJ3	117246	SNP_A-2005247	rs8075273	17	61728881	2.67324e-06	0.00766111
FTSJ3	117246	SNP_A-4279365	rs11658329	17	61763031	1.77041e-05	0.0345858
FTSJ3	117246	SNP_A-8304923	rs7211213	17	61769456	1.91212e-05	0.0366534
FTSJ3	117246	SNP_A-1866397	rs721575	17	61782920	5.39502e-08	0.000278028
FTSJ3	117246	SNP_A-2273312	rs2013288	17	61785904	2.03215e-06	0.00611654
FTSJ3	117246	SNP_A-8711468	rs4968661	17	61796306	4.46836e-10	3.9796e-06
FTSJ3	117246	SNP_A-1912906	rs6504177	17	61812655	1.36869e-12	2.12233e-08
FTSJ3	117246	SNP_A-1914235	rs6504178	17	61812733	5.65035e-12	7.78808e-08
FTSJ3	117246	SNP_A-2051454	rs9891018	17	61827856	2.01681e-06	0.00608092
FTSJ3	117246	SNP_A-1905711	rs11654841	17	61838259	3.94667e-11	4.36573e-07
FTSJ3	117246	SNP_A-2241188	rs8076717	17	61850301	5.54048e-06	0.0137854
FTSJ3	117246	SNP_A-1866425	rs11079511	17	61858537	3.75323e-06	0.00993637
FTSJ3	117246	SNP_A-1849906	rs2044125	17	61863184	1.63728e-11	2.04567e-07
FTSJ3	117246	SNP_A-4239477	rs8069687	17	61883023	1.65288e-06	0.00522873
FTSJ3	117246	SNP_A-4256083	rs968719	17	61908271	2.83026e-11	3.34375e-07
FTSJ3	117246	SNP_A-8500563	rs6919	17	61909485	1.1373e-11	1.49633e-07
FTSJ3	117246	SNP_A-2298160	rs2665831	17	61912392	3.64297e-11	4.08178e-07
FTSJ3	117246	SNP_A-2126870	rs2665797	17	61922485	6.41704e-12	8.7752e-08
FTSJ3	117246	SNP_A-2304670	rs2665795	17	61925272	1.4295e-11	1.81213e-07
FTSJ3	117246	SNP_A-2282901	rs2727330	17	61925498	1.4295e-11	1.82546e-07
FTSJ3	117246	SNP_A-1884275	rs2584608	17	61936710	2.05127e-11	2.47393e-07
FTSJ3	117246	SNP_A-8421814	rs2854218	17	61942940	1.48006e-06	0.00475126
FTSJ3	117246	SNP_A-2130750	rs2854214	17	61945449	1.28496e-11	1.67789e-07
FTSJ3	117246	SNP_A-4251109	rs2665850	17	61954112	3.25115e-10	3.00334e-06
FTSJ3	117246	SNP_A-1788181	rs12450683	17	61984299	8.51151e-09	5.26049e-05
FTSJ3	117246	SNP_A-2217463	rs2665846	17	61988923	1.76761e-09	1.3063e-05
MXRA7	439921	SNP_A-2257729	rs11868472	17	74701165	3.71227e-06	0.00988823
MXRA7	439921	SNP_A-8305203	rs7215451	17	74701717	3.8054e-06	0.0100439
MXRA7	439921	SNP_A-1873956	rs2240774	17	74710572	7.94937e-09	4.96608e-05
MXRA7	439921	SNP_A-8416789	rs2286585	17	74712310	3.80721e-08	0.000204706
MXRA7	439921	SNP_A-1818136	rs9916811	17	74749273	8.25898e-06	0.0190231
USP36	57602	SNP_A-8423316	rs8076794	17	76661269	5.83675e-09	3.79652e-05
USP36	57602	SNP_A-8471089	rs6501238	17	76669739	1.86537e-08	0.000107628
USP36	57602	SNP_A-8714004	rs7215260	17	76677481	2.86915e-07	0.00116969
USP36	57602	SNP_A-1874915	rs10512617	17	76693551	9.78155e-08	0.000466694
USP36	57602	SNP_A-8658174	rs7220955	17	76700063	9.51841e-10	7.61782e-06
USP36	57602	SNP_A-4207144	rs17736494	17	76728668	4.56446e-08	0.000240946
USP36	57602	SNP_A-8528385	rs9903760	17	76737847	6.26105e-09	4.04223e-05
USP36	57602	SNP_A-8455800	rs6501243	17	76744555	5.6269e-07	0.00204441
USP36	57602	SNP_A-8331738	rs7224711	17	76772288	1.8648e-08	0.000107954
USP36	57602	SNP_A-4282104	rs8079047	17	76775673	2.52187e-07	0.00106563
USP36	57602	SNP_A-8402847	rs2889479	17	76784198	3.09094e-09	2.19104e-05
USP36	57602	SNP_A-1819374	rs8182269	17	76789991	2.6734e-09	1.92651e-05
USP36	57602	SNP_A-8590681	rs3744800	17	76793825	2.00829e-10	1.97051e-06
USP36	57602	SNP_A-8646385	rs2376828	17	76812840	3.70596e-08	0.000199881
USP36	57602	SNP_A-8586926	rs1531797	17	76822168	2.94349e-07	0.00118883
CEP192	55125	SNP_A-2023898	rs8088313	18	12977206	1.12304e-05	0.0243495
CEP192	55125	SNP_A-8428009	rs2902856	18	12984340	1.78277e-05	0.0347491
CEP192	55125	SNP_A-4239601	rs11080620	18	13029068	1.14255e-06	0.00375099
CEP192	55125	SNP_A-8428713	rs578208	18	13068132	1.77591e-06	0.00553722
CEP192	55125	SNP_A-1874333	rs6505780	18	13069782	1.32642e-06	0.00429776
CEP192	55125	SNP_A-4273254	rs547084	18	13123645	5.25679e-06	0.0132504
CEP192	55125	SNP_A-4300856	rs1787004	18	13131395	8.68045e-06	0.0196807
CEP192	55125	SNP_A-2044905	rs576963	18	13145264	6.25589e-06	0.0152379
SMAD7	4092	SNP_A-2107068	rs8085780	18	46634754	8.8683e-06	0.0199503
PMAIP1	5366	SNP_A-8448875	rs17066351	18	57559770	6.27341e-06	0.0152592
PIGN	23556	SNP_A-8461341	rs1472804	18	59822319	2.17511e-05	0.0404879
PIGN	23556	SNP_A-2045232	rs9953509	18	59831462	6.23936e-06	0.015219
PIGN	23556	SNP_A-2128688	rs4941116	18	59836008	8.40228e-06	0.019251
PIGN	23556	SNP_A-4257176	rs17716459	18	59840204	1.16562e-05	0.0250538
PIGN	23556	SNP_A-4214530	rs7235710	18	59852101	7.37705e-06	0.0173601
PIGN	23556	SNP_A-1926646	rs10439025	18	59852732	1.84281e-05	0.0356394
GALR1	2587	SNP_A-8645066	rs12606237	18	75822359	1.00342e-05	0.022031
SLC25A23	79085	SNP_A-2116877	rs6510896	19	6402648	6.09535e-06	0.0149306
SLC25A23	79085	SNP_A-8346723	rs7247153	19	6451433	1.16768e-05	0.0250669
SLC25A23	79085	SNP_A-8294983	rs173229	19	6452305	2.253e-12	3.28807e-08
2013-03-02	51257	SNP_A-1880113	rs17160495	19	8516278	6.6528e-13	1.10038e-08
2013-03-02	51257	SNP_A-1881085	rs2894538	19	8518415	2.06548e-10	1.98184e-06
2013-03-02	51257	SNP_A-4259235	rs7259200	19	8543921	1.29786e-09	9.88593e-06
2013-03-02	51257	SNP_A-2209272	rs17160520	19	8548589	2.86987e-14	6.47289e-10
2013-03-02	51257	SNP_A-1903187	rs2277987	19	8552273	7.46683e-14	1.56237e-09
ZNF266	10781	SNP_A-2005876	rs7247108	19	9401704	7.86449e-06	0.0182354
ZNF266	10781	SNP_A-4243850	rs10745023	19	9413896	1.50121e-05	0.0302807
ZNF266	10781	SNP_A-2283061	rs2033482	19	9418184	2.18808e-05	0.0405989
ZNF266	10781	SNP_A-8310397	rs11669550	19	9487592	2.12006e-05	0.0398046
ZNF266	10781	SNP_A-4282959	rs11672602	19	9502587	2.15451e-05	0.0402772
MAN2B1	4125	SNP_A-8401722	rs11667652	19	12417508	2.24337e-05	0.0414475
JUNB	3726	SNP_A-8401722	rs11667652	19	12417508	3.53668e-06	0.00947866
MRPL34	64981	SNP_A-1790181	rs3826700	19	17426501	3.085e-06	0.00858612
ZNF85	7639	SNP_A-8445374	rs7257140	19	21081522	5.75755e-06	0.0142236
ANKRD27	84079	SNP_A-8329581	rs17832981	19	33034461	6.33424e-07	0.00227287
ANKRD27	84079	SNP_A-1931081	rs11882543	19	33034529	2.21929e-07	0.000961158
ANKRD27	84079	SNP_A-2080651	rs11084655	19	33034698	2.88944e-07	0.0011752
ANKRD27	84079	SNP_A-2070323	rs1862214	19	33035849	2.24925e-06	0.00663208
ANKRD27	84079	SNP_A-1955136	rs2903752	19	33049943	1.19796e-07	0.000557777
ANKRD27	84079	SNP_A-8700931	rs10401677	19	33061120	2.46079e-07	0.00104747
ANKRD27	84079	SNP_A-8586095	rs12973855	19	33085395	5.47731e-08	0.000281434
ANKRD27	84079	SNP_A-8302767	rs2277927	19	33088366	2.03391e-07	0.000887511
ANKRD27	84079	SNP_A-8303494	rs417823	19	33104561	1.14546e-05	0.0247428
ANKRD27	84079	SNP_A-8555318	rs380320	19	33105904	1.43718e-05	0.0293297
ANKRD27	84079	SNP_A-2071179	rs405858	19	33106621	2.64636e-05	0.0475278
ANKRD27	84079	SNP_A-8405132	rs382416	19	33107938	2.18752e-05	0.0406319
ANKRD27	84079	SNP_A-1811366	rs438268	19	33109904	8.41858e-06	0.019263
ANKRD27	84079	SNP_A-8653099	rs4805790	19	33127022	1.23191e-05	0.0262834
ANKRD27	84079	SNP_A-2108985	rs259228	19	33134635	1.07759e-05	0.0234225
ANKRD27	84079	SNP_A-2112596	rs259219	19	33138067	4.55043e-06	0.0117426
ANKRD27	84079	SNP_A-1788097	rs259218	19	33138125	2.24243e-05	0.0414743
TMEM149	79713	SNP_A-8555339	rs3848662	19	36216056	4.27459e-12	6.03553e-08
TMEM149	79713	SNP_A-2245697	rs12459634	19	36230174	1.32476e-12	2.07271e-08
HNRNPL	3191	SNP_A-8463478	rs7250734	19	39297624	2.38701e-05	0.0438217
HNRNPL	3191	SNP_A-8447321	rs2278011	19	39334811	1.81773e-07	0.000805321
CARD8	22900	SNP_A-8639756	rs1010089	19	48702219	8.83688e-08	0.000425126
CARD8	22900	SNP_A-4235334	rs4802442	19	48709127	2.54437e-09	1.84888e-05
CARD8	22900	SNP_A-4282002	rs11669584	19	48710180	5.10184e-11	5.40268e-07
CARD8	22900	SNP_A-2291230	rs11665831	19	48710197	4.0685e-11	4.44389e-07
CARD8	22900	SNP_A-2026159	rs1062808	19	48711476	2.03389e-10	1.97333e-06
CARD8	22900	SNP_A-1961680	rs3745718	19	48715153	9.44722e-09	5.73672e-05
CARD8	22900	SNP_A-2304342	rs11669386	19	48715346	2.85042e-09	2.0456e-05
CARD8	22900	SNP_A-2271590	rs12052070	19	48719991	1.53132e-09	1.15128e-05
CARD8	22900	SNP_A-1870109	rs17294094	19	48720926	2.06148e-08	0.000118158
CARD8	22900	SNP_A-2146479	rs3826823	19	48720983	1.15673e-09	8.88895e-06
CARD8	22900	SNP_A-1961683	rs9304675	19	48737449	1.6753e-07	0.000753757
CARD8	22900	SNP_A-1859398	rs2043211	19	48737706	1.01734e-07	0.000482739
CARD8	22900	SNP_A-8569872	rs6509365	19	48743469	3.38321e-07	0.00132037
ZNF135	7694	SNP_A-2291024	rs7253423	19	57628652	1.62679e-05	0.0323626
ZNF135	7694	SNP_A-8359310	rs8103793	19	57643099	1.85911e-06	0.00573486
ZNF135	7694	SNP_A-1809447	rs7251328	19	57647015	1.15042e-05	0.024819
ZNF135	7694	SNP_A-2180145	rs7252632	19	57647236	1.21022e-05	0.0258842
CPNE1	8904	SNP_A-1890801	rs6119625	20	34160455	2.29934e-07	0.000990886
CPNE1	8904	SNP_A-2277189	rs6088887	20	34171324	3.52189e-06	0.00948293
CPNE1	8904	SNP_A-2184991	rs6120998	20	34187313	1.71897e-06	0.00538872
CPNE1	8904	SNP_A-2216659	rs2425071	20	34292961	1.65222e-07	0.000749196
CPNE1	8904	SNP_A-2220183	rs11699044	20	34312713	4.52056e-11	4.8165e-07
CPNE1	8904	SNP_A-2246450	rs6060582	20	34313297	2.77877e-05	0.0491937
CPNE1	8904	SNP_A-2047882	rs3827029	20	34332784	8.19854e-08	0.000398836
CPNE1	8904	SNP_A-1921183	rs2425132	20	34338390	7.3273e-08	0.000360492
CPNE1	8904	SNP_A-2231469	rs1970357	20	34339200	1.97445e-13	3.72721e-09
CPNE1	8904	SNP_A-1806237	rs2425137	20	34345396	4.34939e-06	0.011274
CPNE1	8904	SNP_A-8611599	rs11907811	20	34428078	3.71196e-13	6.57814e-09
CPNE1	8904	SNP_A-8576848	rs2064511	20	34448810	2.48167e-06	0.00715934
CPNE1	8904	SNP_A-2125946	rs6060677	20	34499368	3.15612e-11	3.60608e-07
CPNE1	8904	SNP_A-2204877	rs6060692	20	34517925	7.64902e-06	0.017855
CPNE1	8904	SNP_A-1912540	rs3829829	20	34537160	1.19596e-10	1.21464e-06
CPNE1	8904	SNP_A-2098106	rs6060741	20	34571484	2.26213e-05	0.0417497
CPNE1	8904	SNP_A-1829056	rs11697672	20	34624622	3.13402e-07	0.00123701
SAMHD1	25939	SNP_A-8440201	rs4811231	20	36486063	1.85207e-05	0.0357787
SFRS6	6431	SNP_A-8389568	rs17751895	20	42093123	8.75727e-13	1.40822e-08
SFRS6	6431	SNP_A-2175335	rs6030897	20	42103014	1.06763e-09	8.35205e-06
SFRS6	6431	SNP_A-8630392	rs6030899	20	42103663	3.05549e-07	0.00122269
SFRS6	6431	SNP_A-2136054	rs1062943	20	42170327	9.33552e-06	0.0208126
RWDD2B	10069	SNP_A-8338420	rs1153265	21	30009951	8.54284e-06	0.0194703
RWDD2B	10069	SNP_A-1969823	rs1236425	21	30016852	2.63468e-05	0.0474162
RWDD2B	10069	SNP_A-2017527	rs2831954	21	30040511	1.29218e-05	0.0271359
RWDD2B	10069	SNP_A-2017529	rs2205421	21	30058283	7.10013e-06	0.0167995
RWDD2B	10069	SNP_A-2017574	rs2037972	21	30179535	7.08735e-06	0.0167921
RWDD2B	10069	SNP_A-2017591	rs2254638	21	30256283	2.01261e-05	0.0383678
RWDD2B	10069	SNP_A-8338781	rs2738968	21	30262468	6.56357e-08	0.000328501
RWDD2B	10069	SNP_A-8579716	rs2247809	21	30330451	2.18314e-06	0.00645907
RWDD2B	10069	SNP_A-2017599	rs2832147	21	30344942	1.35012e-05	0.0279804
RWDD2B	10069	SNP_A-2017605	rs8128151	21	30405763	1.72258e-05	0.033957
RWDD2B	10069	SNP_A-8338792	rs2832153	21	30409057	5.9968e-06	0.0147308
RCAN1	1827	SNP_A-2018464	rs2247884	21	35924126	4.19746e-06	0.0109456
RCAN1	1827	SNP_A-2018470	rs8130115	21	35938325	2.46165e-06	0.00712526
RCAN1	1827	SNP_A-8343887	rs2268262	21	35950698	7.11014e-06	0.0168003
RCAN1	1827	SNP_A-8343890	rs1125040	21	35967130	9.94426e-06	0.0218611
GSTT1	2952	SNP_A-4292891	rs2330626	22	24209759	3.51289e-06	0.00947337
GSTT1	2952	SNP_A-1780390	rs4428104	22	24210050	9.24677e-09	5.65455e-05
GSTT1	2952	SNP_A-8495803	rs9612496	22	24221405	2.16345e-12	3.18413e-08
GSTT1	2952	SNP_A-2117697	rs1129067	22	24228125	2.29874e-11	2.75327e-07
GSTT1	2952	SNP_A-1970766	rs9612503	22	24232875	3.40418e-10	3.09532e-06
GSTT1	2952	SNP_A-2236354	rs5760090	22	24233592	1.16935e-08	6.95483e-05
GSTT1	2952	SNP_A-1970767	rs738806	22	24234172	2.0363e-12	3.02261e-08
GSTT1	2952	SNP_A-8397061	rs2012124	22	24234664	4.31586e-11	4.65551e-07
GSTT1	2952	SNP_A-8460309	rs2012133	22	24234734	7.07795e-09	4.51923e-05
GSTT1	2952	SNP_A-1792176	rs2000467	22	24241533	3.30771e-23	1.36774e-18
GSTT1	2952	SNP_A-8571970	rs2000468	22	24241611	4.99047e-30	2.7958e-25
GSTT1	2952	SNP_A-8592498	rs4820571	22	24242973	2.10829e-23	8.93043e-19
GSTT1	2952	SNP_A-2283723	rs5751761	22	24243736	1.13875e-35	7.32472e-31
GSTT1	2952	SNP_A-8647652	rs5760106	22	24250645	1.16305e-28	5.77109e-24
GSTT1	2952	SNP_A-8655505	rs5751770	22	24252842	2.69434e-29	1.37626e-24
GSTT1	2952	SNP_A-4292671	rs2154594	22	24254055	2.46586e-29	1.29772e-24
GSTT1	2952	SNP_A-2247684	rs2186366	22	24254113	2.02922e-30	1.17472e-25
GSTT1	2952	SNP_A-2108993	rs1002286	22	24257337	1.36819e-36	9.139e-32
GSTT1	2952	SNP_A-1840430	rs915590	22	24261143	2.10583e-08	0.000120303
GSTT1	2952	SNP_A-8459394	rs4822458	22	24265659	1.74619e-28	8.42393e-24
GSTT1	2952	SNP_A-8543224	rs1892715	22	24269430	5.10701e-08	0.000266347
GSTT1	2952	SNP_A-1805463	rs5996635	22	24270777	4.8084e-08	0.000253054
GSTT1	2952	SNP_A-8409353	rs113413	22	24292264	2.04567e-32	1.22508e-27
GSTT1	2952	SNP_A-8384744	rs1006771	22	24314006	4.23763e-18	1.4719e-13
GSTT1	2952	SNP_A-8353722	rs140245	22	24329711	2.96684e-42	2.45358e-37
GSTT1	2952	SNP_A-8692970	rs5760176	22	24402321	1.29925e-45	1.50428e-40
GSTT1	2952	SNP_A-1833540	rs17004811	22	24404830	9.74158e-26	4.22956e-21
GSTT1	2952	SNP_A-1898564	rs738809	22	24405492	5.88835e-28	2.69114e-23
H1F0	3005	SNP_A-1807472	rs762982	22	38144235	3.06548e-07	0.00122387
H1F0	3005	SNP_A-4292163	rs4821708	22	38164106	2.43256e-06	0.00705282
H1F0	3005	SNP_A-2177519	rs5756813	22	38175477	2.20342e-07	0.000956672
H1F0	3005	SNP_A-1971078	rs2285177	22	38205894	3.92025e-09	2.69103e-05
H1F0	3005	SNP_A-8588979	rs7290156	22	38218637	1.39574e-08	8.24487e-05
H1F0	3005	SNP_A-1971079	rs2899293	22	38242813	4.80888e-07	0.00179219
H1F0	3005	SNP_A-8461188	rs4821722	22	38255325	8.30284e-09	5.16831e-05
H1F0	3005	SNP_A-4278946	rs139842	22	38272929	1.80248e-07	0.00080266
H1F0	3005	SNP_A-8617451	rs139852	22	38283605	2.7061e-08	0.000150631
H1F0	3005	SNP_A-2189948	rs4821723	22	38300967	6.38127e-07	0.00228503
H1F0	3005	SNP_A-8705751	rs139886	22	38371328	3.47673e-06	0.00941975
H1F0	3005	SNP_A-2273203	rs139892	22	38388203	6.79245e-06	0.0161375
H1F0	3005	SNP_A-1899503	rs139895	22	38397034	2.2733e-05	0.0419113
