# Supplementary material for: Systematic Genetic Analysis Identifies Cis-eQTL Target Genes Associated with Glioblastoma Patient Survival
Source: PLoS One. 2014 Aug 18;9(8):e105393. doi: 10.1371/journal.pone.0105393 (PMC4136869; doi:10.1371/journal.pone.0105393)
Supplement: Table S2 — (XLSX) [file pone.0105393.s006.xlsx]

## Sheet: Sheet1
Table S2. Genes with significant associations with their cis SNPs. A significant association was defined as FDR < 0.05.
GENE	GENEID	CHR	REGION	GENENAME	snpCOUNT	rsID	Chr:Pos
CRYZ	1429	1	1p31.1	crystallin, zeta (quinone reductase)	7	rs405445,rs277375,rs10874274,rs1969111,rs1475396,rs927904,rs3931020	1:75221150,1:75204143,1:75252134,1:75263485,1:75242396,1:75260328,1:75235317
CCBL2	56267	1	1p22.2	cysteine conjugate-beta lyase 2	30	rs1325922,rs3753683,rs7517036,rs3753679,rs1409149,rs10801690,rs6682686,rs7532151,rs2038905,rs12122700,rs11579178,rs10922504,rs3767382,rs4142615,rs6659626,rs1565497,rs3806340,rs10493817,rs10922478,rs10922474,rs9427965,rs923600,rs786907,rs6677967,rs430600,rs2046888,rs10754252,rs6698181,rs7518750,rs6699417	1:89427453,1:89427571,1:89443967,1:89435414,1:89429149,1:89373371,1:89423920,1:89388944,1:89423623,1:89376336,1:89417918,1:89361767,1:89208080,1:89362611,1:89351811,1:89144256,1:89148793,1:89126887,1:89144053,1:89133278,1:89260091,1:89143842,1:89272303,1:89317572,1:89225976,1:89136497,1:89133812,1:89143305,1:89148503,1:89123443
GSTM3	2947	1	1p13.3	glutathione S-transferase mu 3 (brain)	3	rs1887547,rs11807,rs1887546	1:110295772,1:110260742,1:110295643
ACP6	51205	1	1q21	acid phosphatase 6, lysophosphatidic	6	rs11579007,rs1344,rs11587616,rs3820129,rs33965274,rs6674938	1:147136284,1:147119273,1:147109122,1:147091972,1:147130661,1:147131465
S100A13	6284	1	1q21	S100 calcium binding protein A13	5	rs3790411,rs7934,rs10797056,rs913860,rs12564925	1:153602861,1:153618766,1:153613783,1:153620127,1:153613545
DPM3	54344	1	1q22	dolichyl-phosphate mannosyltransferase polypeptide 3	1	rs10796951	1:155613820
DARC	2532	1	1q21-q22	Duffy blood group, atypical chemokine receptor	1	rs11265206	1:159449083
MGST3	4259	1	1q23	microsomal glutathione S-transferase 3	2	rs4147596,rs9333413	1:165601365,1:165609300
NME7	29922	1	1q24	NME/NM23 family member 7	25	rs7413522,rs10800432,rs2176473,rs10800408,rs7533257,rs1591733,rs12024897,rs10800441,rs1517745,rs2040446,rs1011638,rs4656658,rs6427186,rs7544221,rs961404,rs12021580,rs1856303,rs4656664,rs17349271,rs17345170,rs6427185,rs6696810,rs1517744,rs10919065,rs3766042	1:169281036,1:169292840,1:169331802,1:169136833,1:169287160,1:169265836,1:169339268,1:169344023,1:169423795,1:169165266,1:169279707,1:169150253,1:169368562,1:169387381,1:169405850,1:169403703,1:169281238,1:169192760,1:169117882,1:169124402,1:169356833,1:169397484,1:169423810,1:169093557,1:169092476
PIK3C2B	5287	1	1q32	phosphatidylinositol-4-phosphate 3-kinase, catalytic subunit type 2 beta	1	rs3795579	1:204069838
NUCKS1	64710	1	1q32.1	nuclear casein kinase and cyclin-dependent kinase substrate 1	20	rs823121,rs823154,rs1172198,rs9438392,rs823094,rs823137,rs823091,rs1361754,rs960603,rs823088,rs7533594,rs823082,rs951366,rs4396169,rs10494874,rs9438394,rs7522056,rs12044157,rs6679073,rs7366893	1:205724302,1:205762406,1:205662718,1:205769223,1:205689807,1:205738302,1:205792836,1:205801872,1:205812614,1:205794175,1:205558402,1:205786935,1:205685352,1:205768309,1:205754688,1:205841152,1:205735891,1:204917271,1:205756484,1:205894276
MTR	4548	1	1q43	5-methyltetrahydrofolate-homocysteine methyltransferase	1	rs3768139	1:237027668
SMYD3	64754	1	1q44	SET and MYND domain containing 3	1	rs1609835	1:245830480
ZNF124	7678	1	1q44	zinc finger protein 124	3	rs9793102,rs6675536,rs3844080	1:247323260,1:247322298,1:247306833
ADI1	55256	2	2p25.3	acireductone dioxygenase 1	7	rs1130165,rs12052249,rs12620727,rs9309717,rs9752251,rs9678647,rs13408300	2:3502398,2:3511044,2:3498883,2:3495078,2:3489869,2:3497036,2:3581912
PDIA6	10130	2	2p25.1	protein disulfide isomerase family A, member 6	1	rs11886074	2:10999896
C2orf43	60526	2	2p24.1	chromosome 2 open reading frame 43	3	rs10182643,rs13394027,rs13423093	2:20884586,2:20882056,2:20888419
ANXA4	307	2	2p13	annexin A4	1	rs2190649	2:70796476
MRPL19	9801	2	2p11.1-q11.2	mitochondrial ribosomal protein L19	14	rs17689863,rs4853169,rs17690224,rs10165899,rs1859710,rs3732304,rs7605014,rs6759555,rs1859709,rs1859708,rs11681638,rs7560262,rs7570229,rs11684138	2:75882399,2:75906972,2:75892111,2:75883276,2:75862932,2:75882855,2:75905719,2:75881828,2:75862704,2:75862484,2:75829679,2:75923413,2:75866236,2:75866381
C2orf3	6936	2	2p12	GC-rich sequence DNA-binding factor 2	1	rs363617	2:74918692
THNSL2	55258	2	2p11.2	threonine synthase-like 2 (S. cerevisiae)	14	rs4359651,rs10173112,rs4386315,rs4633926,rs10168005,rs2970924,rs12463835,rs10192930,rs2139100,rs10185660,rs9636487,rs7581571,rs1878813,rs2292868	2:88464840,2:88463155,2:88435831,2:88465476,2:88445815,2:88433305,2:88446612,2:88454959,2:88474370,2:88463237,2:88464963,2:88435235,2:88498277,2:88475047
ANKRD36B	57730	2	2q11.2	ankyrin repeat domain 36B	4	rs11680855,rs13008503,rs1257006,rs1256987	2:98317685,2:98503213,2:97708611,2:97694551
LIPT1	51601	2	2q11.2	lipoyltransferase 1	10	rs12999417,rs2309520,rs12470471,rs1453564,rs6740054,rs2632277,rs7571390,rs12612688,rs11689265,rs12613624	2:99865548,2:99570477,2:99689141,2:99564428,2:99576631,2:99778985,2:99626593,2:99613091,2:99799267,2:99732741
LY75	4065	2	2q24	lymphocyte antigen 75	2	rs6432570,rs6735923	2:160808314,2:160769588
NIF3L1	60491	2	2q33	NIF3 NGG1 interacting factor 3-like 1 (S. cerevisiae)	1	rs1914260	2:202382774
GPC1	2817	2	2q35-q37	glypican 1	1	rs1106154	2:241231989
NR1D2	9975	3	3p24.2	nuclear receptor subfamily 1, group D, member 2	7	rs11922609,rs11922577,rs951015,rs10865790,rs7637968,rs11710679,rs13325754	3:23990414,3:23990241,3:24053792,3:23839205,3:23904969,3:23906463,3:23982330
LARS2	23395	3	3p21.3	leucyl-tRNA synthetase 2, mitochondrial	9	rs17638318,rs12638088,rs3821895,rs2276860,rs41480152,rs1877960,rs4682785,rs4683116,rs3774692	3:45462135,3:45537973,3:45587983,3:45559621,3:45451623,3:45496144,3:45479698,3:45508718,3:45507305
LTF	4057	3	3p21.31	lactotransferrin	4	rs10514713,rs10865941,rs883739,rs11130094	3:46543617,3:46508547,3:46538018,3:46541503
TREX1	11277	3	3p21.31	three prime repair exonuclease 1	8	rs9876781,rs2242150,rs9838618,rs9812647,rs13069724,rs13314659,rs6442119,rs6784322	3:48487338,3:48505964,3:48487353,3:48448914,3:48478039,3:48449149,3:48440178,3:48422235
APPL1	26060	3	3p21.1-p14.3	adaptor protein, phosphotyrosine interaction, PH domain and leucine zipper containing 1	7	rs554418,rs3087684,rs11130575,rs12488822,rs11710045,rs11710921,rs11915740	3:57333775,3:57306319,3:57204419,3:57317780,3:57237221,3:57192294,3:57414330
ZNF654	55279	3	3p11.1	zinc finger protein 654	6	rs6551294,rs9310074,rs7427047,rs1051436,rs9856990,rs9834501	3:88254008,3:88145070,3:88258450,3:88101530,3:88268381,3:88128843
MINA	84864	3	3q11.2	MYC induced nuclear antigen	1	rs1350791	3:98296446
IQCB1	9657	3	3q13.33|3q21.1	IQ motif containing B1	3	rs1135750,rs2331964,rs1920321	3:121488995,3:121542898,3:121557251
HSPBAP1	79663	3	3q21.1	HSPB (heat shock 27kDa) associated protein 1	9	rs10934611,rs13086236,rs13085939,rs10511415,rs1318840,rs7631922,rs2063516,rs13062151,rs2063515	3:122410208,3:122460470,3:122460513,3:122529035,3:122548182,3:122471986,3:122435729,3:122424613,3:122435750
NLGN1	22871	3	3q26.31	neuroligin 1	1	rs6790033	3:172547955
TBL1XR1	79718	3	3q26.32	transducin (beta)-like 1 X-linked receptor 1	1	rs6443422	3:176679730
LSG1	55341	3	3q29	large subunit GTPase 1 homolog (S. cerevisiae)	5	rs9809010,rs1773206,rs1077729,rs13090351,rs12695042	3:194364703,3:194371496,3:194418126,3:194425742,3:194443560
PIGZ	80235	3	3q29	phosphatidylinositol glycan anchor biosynthesis, class Z	5	rs11185460,rs9879020,rs6734,rs4916567,rs746037	3:196617378,3:196616593,3:196662521,3:196599322,3:196676487
LIAS	11019	4	4p14	lipoic acid synthetase	1	rs7674617	4:39449595
PLAC8	51316	4	4q21.22	placenta-specific 8	15	rs13122305,rs6856697,rs7667017,rs6848459,rs4693595,rs7356196,rs2750,rs6535451,rs10029426,rs10004019,rs10026779,rs10031382,rs11099581,rs17006628,rs6813311	4:84152973,4:84143589,4:84179071,4:84170079,4:84186158,4:84173104,4:84143793,4:84179618,4:84172399,4:84172220,4:84171847,4:84169354,4:84142634,4:84154499,4:84179697
ANXA5	308	4	4q27	annexin A5	4	rs11937561,rs11723566,rs13136171,rs17450274	4:122574626,4:122570040,4:122569357,4:122612473
C4orf27	54969	4	4q33	chromosome 4 open reading frame 27	3	rs4692676,rs7685014,rs11730894	4:169811757,4:169774552,4:169923584
SPCS3	60559	4	4q34.2	signal peptidase complex subunit 3 homolog (S. cerevisiae)	4	rs13102793,rs1015332,rs13135436,rs6848215	4:177483215,4:177485374,4:177485088,4:177486073
AGA	175	4	4q34.3	aspartylglucosaminidase	1	rs2261949	4:178141311
UFSP2	55325	4	4q35.1	UFM1-specific peptidase 2	5	rs3733646,rs3733645,rs11941135,rs2028701,rs3797032	4:186321447,4:186323209,4:186327233,4:186346239,4:186299656
F2RL1	2150	5	5q13	coagulation factor II (thrombin) receptor-like 1	1	rs2607351	5:76092687
WDR41	55255	5	5q13.3	WD repeat domain 41	7	rs335628,rs335655,rs10805911,rs2360040,rs6453331,rs163017,rs335640	5:76729538,5:76761403,5:76825832,5:76825975,5:76874094,5:76711667,5:76720244
THBS4	7060	5	5q13	thrombospondin 4	1	rs412379	5:79351544
ERAP2	64167	5	5q15	endoplasmic reticulum aminopeptidase 2	44	rs27300,rs2549794,rs3909451,rs27307,rs27712,rs27993,rs27290,rs9127,rs27711,rs2549797,rs2548533,rs7736466,rs1056893,rs2910787,rs1974871,rs27397,rs10434709,rs2278019,rs13167902,rs11135482,rs11135484,rs1230358,rs18059,rs2549779,rs2549780,rs6880490,rs26652,rs151928,rs28050,rs34755,rs41135,rs27582,rs27529,rs27710,rs2216752,rs27980,rs2042381,rs3733904,rs27042,rs149481,rs27043,rs1862182,rs42398,rs26493	5:96363407,5:96244549,5:96295121,5:96338505,5:96364063,5:96355603,5:96350088,5:96372165,5:96345739,5:96245518,5:96238401,5:96289711,5:96245439,5:96274223,5:96226535,5:96340616,5:96225774,5:96225252,5:96222020,5:96221426,5:96221889,5:96211741,5:96352068,5:96216387,5:96216784,5:96185549,5:96138471,5:96123815,5:96145424,5:96151760,5:96166026,5:96098214,5:96126308,5:96126197,5:96185467,5:96097895,5:9…
LOX	4015	5	5q23.2	lysyl oxidase	1	rs10213700	5:121065974
SERPINB9	5272	6	6p25	serpin peptidase inhibitor, clade B (ovalbumin), member 9	3	rs1052886,rs380779,rs9392436	6:2890190,6:2864295,6:2871085
NQO2	4835	6	6p25.2	NAD(P)H dehydrogenase, quinone 2	10	rs4149367,rs9503376,rs7775671,rs9503365,rs6938396,rs927340,rs9503372,rs2326106,rs2165123,rs10900931	6:3015865,6:3047446,6:3036770,6:3033805,6:3023467,6:3023718,6:3039989,6:2989582,6:2950980,6:2956443
TUBB2B	347733	6	6p25	tubulin, beta 2B class IIb	2	rs13198269,rs6928615	6:3606501,6:3590128
BTN3A2	11118	6	6p22.1	butyrophilin, subfamily 3, member A2	4	rs1978,rs9467714,rs9358945,rs7773938	6:26377573,6:26340785,6:26472114,6:26474044
ZNF187	7741	6	6p21.31	zinc finger and SCAN domain containing 26	1	rs16894139	6:28467361
HLA-DQA1	3117	6	6p21.3	major histocompatibility complex, class II, DQ alpha 1	64	rs9272346,rs9272723,rs9268831,rs9268542,rs5000634,rs3129766,rs7756262,rs9268645,rs9268858,rs9268853,rs642093,rs9270986,rs9272535,rs9272219,rs9268835,rs17615250,rs17495612,rs502771,rs2647046,rs674313,rs9268832,rs9271367,rs3129768,rs16870123,rs9268833,rs502055,rs3129847,rs2856717,rs3129878,rs9469219,rs9268557,rs9405119,rs9268403,rs3129877,rs3763307,rs9268480,rs9268429,rs3135342,rs2395163,rs9275524,…	6:32604372,6:32609427,6:32427748,6:32384721,6:32663564,6:32594441,6:32398675,6:32408527,6:32429758,6:32429643,6:32582075,6:32574060,6:32606756,6:32602269,6:32428115,6:32678973,6:32359431,6:32578970,6:32668336,6:32578082,6:32427789,6:32586908,6:32595083,6:32359460,6:32428062,6:32579003,6:32396506,6:32670308,6:32408735,6:32658211,6:32389305,6:32657681,6:32341473,6:32408597,6:32374622,6:32363844,6:3…
HLA-DQB1	3119	6	6p21.3	major histocompatibility complex, class II, DQ beta 1	8	rs9272346,rs9272723,rs3129766,rs2187668,rs3129716,rs204999,rs9268858,rs9268853	6:32604372,6:32609427,6:32594441,6:32605884,6:32657436,6:32109979,6:32429758,6:32429643
PSMB8	5696	6	6p21.3	proteasome (prosome, macropain) subunit, beta type, 8	1	rs6915136	6:33651322
GPR116	221395	6	6p12.3	G protein-coupled receptor 116	1	rs9357520	6:46925837
QRSL1	55278	6	6q21	glutaminyl-tRNA synthase (glutamine-hydrolyzing)-like 1	19	rs1026619,rs11153019,rs3121434,rs7750365,rs12199993,rs9400040,rs7756087,rs9486381,rs910528,rs9320173,rs13202942,rs9320174,rs13218960,rs9486383,rs9480682,rs2354549,rs783397,rs2064577,rs2354550	6:107114361,6:107090614,6:107128371,6:107089289,6:107085978,6:107091199,6:107039428,6:106983128,6:107151522,6:106984669,6:106983546,6:106985408,6:106983465,6:106983359,6:106983406,6:107142323,6:106987161,6:107176563,6:107141943
HDDC2	51020	6	6q13-q24.3	HD domain containing 2	23	rs2243389,rs2243390,rs9491352,rs9491346,rs9482637,rs9482625,rs9491369,rs9388421,rs2275623,rs1934992,rs9491384,rs6935961,rs4896804,rs9491385,rs6917198,rs9482641,rs6904289,rs7752672,rs9491343,rs9388420,rs1741748,rs3778458,rs3799757	6:125621645,6:125621618,6:125596750,6:125592794,6:125607559,6:125590902,6:125611254,6:125658409,6:125574696,6:125665939,6:125631559,6:125636350,6:125515631,6:125633031,6:125522271,6:125633369,6:125607697,6:125587423,6:125588528,6:125658104,6:125500112,6:125520139,6:125519138
ZDHHC14	79683	6	6q25.3	zinc finger, DHHC-type containing 14	1	rs2135210	6:157968036
NUPL2	11097	7	7p15	nucleoporin like 2	1	rs156425	7:23309119
PSPH	5723	7	7p11.2	phosphoserine phosphatase	4	rs11238381,rs7809922,rs11238377,rs10499759	7:55891901,7:55823581,7:55776532,7:55929539
STYXL1	51657	7	7q11.23	serine/threonine/tyrosine interacting-like 1	5	rs4728614,rs2058389,rs17148983,rs2097947,rs11983987	7:75841589,7:75633209,7:75649821,7:75836382,7:75657850
SEMA3E	9723	7	7q21.11	sema domain, immunoglobulin domain (Ig), short basic domain, secreted, (semaphorin) 3E	4	rs17148194,rs17217554,rs17505277,rs17215838	7:82889368,7:82909782,7:83149754,7:82862451
DOCK4	9732	7	7q31.1	dedicator of cytokinesis 4	1	rs6970941	7:112261192
NAA38	51691	7	7q31.1-q31.3	N(alpha)-acetyltransferase 38, NatC auxiliary subunit	1	rs2110215	7:118071216
TSPAN12	23554	7	7q31.31	tetraspanin 12	2	rs17347747,rs12706351	7:120206740,7:121112679
KLHDC10	23008	7	7q32.2	kelch domain containing 10	1	rs2402964	7:129391158
GIMAP5	55340	7	7q36.1	GTPase, IMAP family member 5	2	rs9657900,rs1046355	7:150438799,7:150440043
UBE3C	9690	7	7q36.3	ubiquitin protein ligase E3C	1	rs4716495	7:157583180
MYOM2	9172	8	8p23.3	myomesin 2	6	rs6987264,rs12680793,rs2099746,rs6986035,rs4876222,rs17685410	8:2102514,8:2080289,8:2095441,8:2097403,8:2074042,8:2113776
MFHAS1	9258	8	8p23.1	malignant fibrous histiocytoma amplified sequence 1	5	rs7017739,rs473258,rs677039,rs2898208,rs4841051	8:8707639,8:8636096,8:8629936,8:8964985,8:8685646
ADAMDEC1	27299	8	8p21.2	ADAM-like, decysin 1	5	rs10100176,rs7819759,rs1492409,rs2131227,rs13279576	8:24333601,8:24290487,8:24313571,8:24341385,8:24222025
HMBOX1	79618	8	8p21.1	homeobox containing 1	13	rs2693,rs4732893,rs6558089,rs4732896,rs4407834,rs1487969,rs4732657,rs11778263,rs10091515,rs7009478,rs7843057,rs6993645,rs17451343	8:28924858,8:28794678,8:28894237,8:28825474,8:28841821,8:28885661,8:28755988,8:28825422,8:28958517,8:28753368,8:28776909,8:28933444,8:28706275
FAM164A	51101	8	8q21.12	zinc finger, C2HC-type containing 1A	5	rs1384803,rs4739135,rs2717540,rs9298314,rs2717544	8:79581628,8:79568292,8:79622363,8:79573109,8:79636542
TSPYL5	85453	8	8q22.1	TSPY-like 5	2	rs7820436,rs4520131	8:98359294,8:98357081
SQLE	6713	8	8q24.1	squalene epoxidase	1	rs10956225	8:125954124
NUDT2	318	9	9p13	nudix (nucleoside diphosphate linked moiety X)-type motif 2	7	rs2769707,rs1969964,rs7862080,rs7045680,rs2380927,rs4319185,rs1929638	9:34167721,9:34155112,9:34303922,9:34281390,9:34282429,9:34210872,9:34272258
C9orf95	54981	9	9q21.13	nicotinamide riboside kinase 1	3	rs6560421,rs10869495,rs3780178	9:77744416,9:77699899,9:77708152
POLE3	54107	9	9q33	polymerase (DNA directed), epsilon 3, accessory subunit	1	rs10982068	9:116880031
PSMD5	5711	9	9q33.2	proteasome (prosome, macropain) 26S subunit, non-ATPase, 5	1	rs4837796	9:123610288
SURF1	6834	9	9q34.2	surfeit 1	8	rs3124768,rs3118667,rs2073932,rs1179037,rs658517,rs1059773,rs28374096,rs3124752	9:136304497,9:136291063,9:136305439,9:136238509,9:136222490,9:136228865,9:136235100,9:136264493
PBLD	64081	10	10q21.3	phenazine biosynthesis-like protein domain containing	21	rs10762210,rs10740294,rs10733842,rs10047355,rs17231637,rs731063,rs10762212,rs3858147,rs17297383,rs17297418,rs10998044,rs10998046,rs4403687,rs7078967,rs17231644,rs2241970,rs11813125,rs34888891,rs10823149,rs1900004,rs10047388	10:70050617,10:70061352,10:70059043,10:70060078,10:70029894,10:70043190,10:70054947,10:70013264,10:70028863,10:70031651,10:70029265,10:70029398,10:70028052,10:70026321,10:70030058,10:70031067,10:69975033,10:70002108,10:69935396,10:70000881,10:70060213
TSPAN14	81619	10	10q23.1	tetraspanin 14	1	rs12256689	10:81685656
TCTN3	26123	10	10q24.1	tectonic family member 3	9	rs7074403,rs3181124,rs3934409,rs10736093,rs10748643,rs2185818,rs4396219,rs4551688,rs4431963	10:97605057,10:97603830,10:97494144,10:97585014,10:97516764,10:97550740,10:97561941,10:97523780,10:97529271
MGMT	4255	10	10q26	O-6-methylguanine-DNA methyltransferase	19	rs3858300,rs12243040,rs11016853,rs1711662,rs546333,rs1762433,rs12247354,rs7924302,rs7905095,rs4751099,rs11016810,rs11016803,rs10829610,rs11016847,rs579952,rs2008387,rs11016816,rs10764881,rs12269253	10:131342129,10:131272281,10:131443990,10:131276220,10:131431124,10:131269840,10:131436561,10:131387183,10:131448143,10:131346464,10:131287121,10:131262915,10:131431068,10:131412157,10:131356084,10:131448764,10:131301577,10:131263831,10:131295850
TMEM80	283232	11	11p15.5	transmembrane protein 80	5	rs4963126,rs4963145,rs7123677,rs11246228,rs10902209	11:656845,11:692384,11:688804,11:641563,11:733609
CD151	977	11	11p15.5	CD151 molecule (Raph blood group)	1	rs5030780	11:838110
ZDHHC13	54503	11	11p15.1	zinc finger, DHHC-type containing 13	1	rs2625312	11:19903757
CAT	847	11	11p13	catalase	5	rs2284369,rs10836244,rs2420388,rs484214,rs525938	11:34468936,11:34481095,11:34490537,11:34467272,11:34463593
FJX1	24147	11	11p13	four jointed box 1 (Drosophila)	1	rs286927	11:34641598
ENDOD1	23052	11	11q21	endonuclease domain containing 1	8	rs586421,rs676761,rs10765712,rs10765711,rs496321,rs654499,rs10831314,rs607666	11:94865334,11:94858419,11:94880247,11:94879318,11:94886632,11:94843507,11:94883246,11:94865011
TAPBPL	55080	12	12p13.31	TAP binding protein-like	8	rs2534717,rs2243977,rs1043262,rs2079867,rs2244083,rs758739,rs2079868,rs917634	12:6573749,12:6569983,12:6639088,12:6622111,12:6570539,12:6626369,12:6622346,12:6631169
NCAPD2	9918	12	12p13.3	non-SMC condensin I complex, subunit D2	2	rs1981669,rs2532484	12:6598898,12:6583403
CLEC4A	50856	12	12p13	C-type lectin domain family 4, member A	2	rs7305412,rs2024303	12:8257024,12:8273765
LYRM5	144363	12	12p12.1	LYR motif containing 5	4	rs7976264,rs17361755,rs4246236,rs12828456	12:25233857,12:26162211,12:26041703,12:24912241
TM7SF3	51768	12	12q11-q12	transmembrane 7 superfamily member 3	1	rs7958443	12:27130165
PRPH	5630	12	12q12-q13	peripherin	6	rs11168980,rs7962951,rs12296440,rs12322783,rs11169058,rs7294648	12:49735340,12:49832618,12:49927148,12:49678529,12:49924637,12:49881343
TMBIM4	51643	12	12q14.1-q15	transmembrane BAX inhibitor motif containing 4	15	rs10878381,rs1921083,rs10878389,rs11176081,rs11176082,rs1168765,rs1185888,rs2870783,rs10506478,rs11176078,rs11176031,rs17767298,rs12422789,rs4762088,rs7961011	12:66510122,12:66506631,12:66557817,12:66578300,12:66580735,12:66513111,12:66560879,12:66486323,12:66509607,12:66575257,12:66476972,12:66593241,12:66469850,12:66591582,12:66465385
ACSS3	79611	12	12q21.31	acyl-CoA synthetase short-chain family member 3	5	rs10862237,rs1435967,rs4576886,rs10862244,rs10862235	12:81492715,12:81530886,12:81489714,12:81511295,12:81488011
NT5DC3	51559	12	12q22-q23.1	5'-nucleotidase domain containing 3	1	rs3751204	12:104171455
GLTP	51228	12	12q24.11	glycolipid transfer protein	1	rs4766640	12:110300147
SOHLH2	54937	13	13q13.3	spermatogenesis and oogenesis specific basic helix-loop-helix 2	32	rs9546974,rs4397985,rs943895,rs2094135,rs9546762,rs748985,rs7321473,rs4272901,rs9546862,rs3818459,rs9547190,rs9566048,rs9575933,rs1998799,rs2274293,rs9565991,rs9547387,rs1410629,rs9575407,rs9547075,rs9576006,rs2296968,rs7329072,rs9547038,rs1328652,rs3748309,rs1328648,rs9566086,rs9546505,rs7325682,rs7327507,rs9575421	13:36836574,13:36805707,13:36796536,13:36812104,13:36796263,13:36829962,13:36836199,13:36805834,13:36818037,13:36858016,13:36876703,13:36862736,13:36910743,13:36857500,13:36886469,13:36838907,13:36922823,13:36826366,13:36716901,13:36857290,13:36944732,13:36744910,13:36728229,13:36841611,13:36709527,13:36854362,13:36723016,13:36904296,13:36714556,13:36887739,13:36904371,13:36728244
DNAJC15	29103	13	13q14.1	DnaJ (Hsp40) homolog, subfamily C, member 15	18	rs17553846,rs11346,rs10870768,rs9315986,rs9525744,rs1359182,rs9533377,rs1011949,rs4942185,rs1886153,rs9533381,rs8002942,rs9562457,rs11843683,rs2806707,rs7321249,rs9590729,rs1540951	13:43613458,13:43683020,13:43654658,13:43656443,13:43684498,13:43603093,13:43644493,13:43562028,13:43558846,13:43559804,13:43658209,13:43622941,13:43636417,13:43558672,13:43666370,13:43568914,13:43545423,13:43531588
MED4	29079	13	13q14.2	mediator complex subunit 4	1	rs7997347	13:48624890
TFDP1	7027	13	13q34	transcription factor Dp-1	1	rs2993324	13:113562477
THTPA	79178	14	14q11.2	thiamine triphosphatase	1	rs10083382	14:24908117
PNMA1	9240	14	14q24.3	paraneoplastic Ma antigen 1	1	rs10150950	14:75038841
C14orf43	91748	14	14q24.3	ELM2 and Myb/SANT-like domain containing 1	4	rs7150772,rs11624954,rs17782157,rs6830	14:74155356,14:74162203,14:74209996,14:74168431
FBLN5	10516	14	14q32.1	fibulin 5	1	rs9788457	14:93078988
EML1	2009	14	14q32	echinoderm microtubule associated protein like 1	1	rs1257670	14:99492973
DNAJC17	55192	15	15q15.1	DnaJ (Hsp40) homolog, subfamily C, member 17	1	rs3784290	15:41067058
PDIA3	2923	15	15q15	protein disulfide isomerase family A, member 3	1	rs12702	15:44093927
SECISBP2L	9728	15	15q21.1	SECIS binding protein 2-like	1	rs12185088	15:49037929
SLCO3A1	28232	15	15q26	solute carrier organic anion transporter family, member 3A1	1	rs11074060	15:92860257
TMEM8	58986	16	16p13.3	transmembrane protein 8A	7	rs3842949,rs6600212,rs8064205,rs3848368,rs3830160,rs7195617,rs3842950	16:360303,16:361873,16:369413,16:414608,16:419092,16:376781,16:360317
UBFD1	56061	16	16p12	ubiquitin family domain containing 1	8	rs375237,rs488131,rs7203580,rs4968013,rs4968011,rs394908,rs6497674,rs7204714	16:23462639,16:23475140,16:23504248,16:23512592,16:23500558,16:23463305,16:23562309,16:23483353
IL4R	3566	16	16p12.1-p11.2	interleukin 4 receptor	1	rs16975879	16:26474103
GNAO1	2775	16	16q13	guanine nucleotide binding protein (G protein), alpha activating activity polypeptide O	1	rs176533	16:57039142
AMFR	267	16	16q21	autocrine motility factor receptor, E3 ubiquitin protein ligase	17	rs2432540,rs2440467,rs2966205,rs6499837,rs2587871,rs2587873,rs9937444,rs4783941,rs370151,rs2161738,rs12444921,rs3228,rs12930151,rs1012075,rs11649442,rs7189122,rs2617841	16:56419628,16:56417047,16:56446612,16:56453981,16:56412526,16:56412734,16:56543558,16:56511736,16:56561494,16:56542340,16:56503416,16:56511245,16:56373308,16:56583516,16:56582224,16:56471410,16:56373222
HPR	3250	16	16q22.1	haptoglobin-related protein	19	rs9925462,rs8051882,rs2240243,rs8060878,rs6499560,rs2550035,rs10492813,rs7185407,rs9928413,rs1549292,rs9938025,rs12918956,rs8059437,rs8060484,rs11648622,rs3909541,rs2287998,rs12708919,rs4788579	16:72000195,16:72142072,16:72137561,16:72243624,16:72147666,16:72113416,16:72122463,16:72034957,16:72001110,16:71983664,16:72022041,16:72224335,16:72116467,16:72249130,16:72193036,16:72201119,16:72059269,16:71986995,16:71951845
FAM57A	79850	17	17p13.3	family with sequence similarity 57, member A	1	rs1062923	17:649067
TIMM22	29928	17	17p13	translocase of inner mitochondrial membrane 22 homolog (yeast)	4	rs1054083,rs9896110,rs333625,rs2586238	17:908529,17:903819,17:891211,17:902322
ZNF232	7775	17	17p13.2	zinc finger protein 232	1	rs7220266	17:4989618
C17orf81	23587	17	17p13.1	elongator acetyltransferase complex subunit 5	4	rs8067500,rs222852,rs2654185,rs929229	17:7172631,17:7140606,17:7183362,17:7105399
MPRIP	23164	17	17p11.2	myosin phosphatase Rho interacting protein	2	rs7218781,rs10852844	17:17085409,17:17009331
LOC201229	201229	17	17q11.2	LYR motif containing 9	6	rs2079714,rs8078361,rs1034895,rs11657699,rs7224724,rs4796172	17:26222520,17:26230480,17:26225558,17:26242726,17:26216090,17:26198381
ZNHIT3	9326	17	17q12	zinc finger, HIT-type containing 3	1	rs2306589	17:34848874
SPATA20	64847	17	17q21.33	spermatogenesis associated 20	1	rs3785915	17:48613837
FTSJ3	117246	17	17q23.3	FtsJ homolog 3 (E. coli)	28	rs6504177,rs6504178,rs2665797,rs6919,rs2854214,rs2727330,rs2665795,rs2044125,rs2584608,rs968719,rs2665831,rs11654841,rs2665850,rs4968661,rs2665846,rs12450683,rs721575,rs16947005,rs2854218,rs8069687,rs9891018,rs2013288,rs8075273,rs11079511,rs8076717,rs17631394,rs11658329,rs7211213	17:61812655,17:61812733,17:61922485,17:61909485,17:61945449,17:61925498,17:61925272,17:61863184,17:61936710,17:61908271,17:61912392,17:61838259,17:61954112,17:61796306,17:61988923,17:61984299,17:61782920,17:61702989,17:61942940,17:61883023,17:61827856,17:61785904,17:61728881,17:61858537,17:61850301,17:61646000,17:61763031,17:61769456
MXRA7	439921	17	17q25.1	matrix-remodelling associated 7	5	rs2240774,rs2286585,rs11868472,rs7215451,rs9916811	17:74710572,17:74712310,17:74701165,17:74701717,17:74749273
USP36	57602	17	17q25.3	ubiquitin specific peptidase 36	15	rs3744800,rs7220955,rs8182269,rs2889479,rs8076794,rs9903760,rs7224711,rs6501238,rs2376828,rs17736494,rs10512617,rs8079047,rs7215260,rs1531797,rs6501243	17:76793825,17:76700063,17:76789991,17:76784198,17:76661269,17:76737847,17:76772288,17:76669739,17:76812840,17:76728668,17:76693551,17:76775673,17:76677481,17:76822168,17:76744555
CEP192	55125	18	18p11.21	centrosomal protein 192kDa	8	rs11080620,rs6505780,rs578208,rs547084,rs576963,rs1787004,rs8088313,rs2902856	18:13029068,18:13069782,18:13068132,18:13123645,18:13145264,18:13131395,18:12977206,18:12984340
SMAD7	4092	18	18q21.1	SMAD family member 7	1	rs8085780	18:46634754
PMAIP1	5366	18	18q21.32	phorbol-12-myristate-13-acetate-induced protein 1	1	rs17066351	18:57559770
PIGN	23556	18	18q21.33	phosphatidylinositol glycan anchor biosynthesis, class N	6	rs9953509,rs7235710,rs4941116,rs17716459,rs10439025,rs1472804	18:59831462,18:59852101,18:59836008,18:59840204,18:59852732,18:59822319
GALR1	2587	18	18q23	galanin receptor 1	1	rs12606237	18:75822359
SLC25A23	79085	19	19p13.3	solute carrier family 25 (mitochondrial carrier; phosphate carrier), member 23	3	rs173229,rs6510896,rs7247153	19:6452305,19:6402648,19:6451433
2013-03-02	51257	19	19p13.2	membrane-associated ring finger (C3HC4) 2, E3 ubiquitin protein ligase	5	rs17160520,rs2277987,rs17160495,rs2894538,rs7259200	19:8548589,19:8552273,19:8516278,19:8518415,19:8543921
ZNF266	10781	19	19p13.2	zinc finger protein 266	5	rs7247108,rs10745023,rs11669550,rs11672602,rs2033482	19:9401704,19:9413896,19:9487592,19:9502587,19:9418184
MAN2B1	4125	19	19cen-q13.1	mannosidase, alpha, class 2B, member 1	1	rs11667652	19:12417508
JUNB	3726	19	19p13.2	jun B proto-oncogene	1	rs11667652	19:12417508
MRPL34	64981	19	19p13.1	mitochondrial ribosomal protein L34	1	rs3826700	19:17426501
ZNF85	7639	19	19p12	zinc finger protein 85	1	rs7257140	19:21081522
ANKRD27	84079	19	19q13.11	ankyrin repeat domain 27 (VPS9 domain)	17	rs12973855,rs2903752,rs2277927,rs11882543,rs10401677,rs11084655,rs17832981,rs1862214,rs259219,rs438268,rs259228,rs417823,rs4805790,rs380320,rs382416,rs259218,rs405858	19:33085395,19:33049943,19:33088366,19:33034529,19:33061120,19:33034698,19:33034461,19:33035849,19:33138067,19:33109904,19:33134635,19:33104561,19:33127022,19:33105904,19:33107938,19:33138125,19:33106621
TMEM149	79713	19	19q13.12	IGF-like family receptor 1	2	rs12459634,rs3848662	19:36230174,19:36216056
HNRNPL	3191	19	19q13.2	heterogeneous nuclear ribonucleoprotein L	2	rs2278011,rs7250734	19:39334811,19:39297624
CARD8	22900	19	19q13.33	caspase recruitment domain family, member 8	13	rs11665831,rs11669584,rs1062808,rs3826823,rs12052070,rs4802442,rs11669386,rs3745718,rs17294094,rs1010089,rs2043211,rs9304675,rs6509365	19:48710197,19:48710180,19:48711476,19:48720983,19:48719991,19:48709127,19:48715346,19:48715153,19:48720926,19:48702219,19:48737706,19:48737449,19:48743469
ZNF135	7694	19	19q13.4	zinc finger protein 135	4	rs8103793,rs7251328,rs7252632,rs7253423	19:57643099,19:57647015,19:57647236,19:57628652
CPNE1	8904	20	20q11.22	copine I	17	rs1970357,rs11907811,rs6060677,rs11699044,rs3829829,rs2425132,rs3827029,rs2425071,rs6119625,rs11697672,rs6120998,rs2064511,rs6088887,rs2425137,rs6060692,rs6060741,rs6060582	20:34339200,20:34428078,20:34499368,20:34312713,20:34537160,20:34338390,20:34332784,20:34292961,20:34160455,20:34624622,20:34187313,20:34448810,20:34171324,20:34345396,20:34517925,20:34571484,20:34313297
SAMHD1	25939	20	20pter-q12	SAM domain and HD domain 1	1	rs4811231	20:36486063
SFRS6	6431	20	20q12-q13.1	serine/arginine-rich splicing factor 6	4	rs17751895,rs6030897,rs6030899,rs1062943	20:42093123,20:42103014,20:42103663,20:42170327
RWDD2B	10069	21	21q22.11	RWD domain containing 2B	11	rs2738968,rs2247809,rs2832153,rs2037972,rs2205421,rs1153265,rs2831954,rs2832147,rs8128151,rs2254638,rs1236425	21:30262468,21:30330451,21:30409057,21:30179535,21:30058283,21:30009951,21:30040511,21:30344942,21:30405763,21:30256283,21:30016852
RCAN1	1827	21	21q22.12	regulator of calcineurin 1	4	rs8130115,rs2247884,rs2268262,rs1125040	21:35938325,21:35924126,21:35950698,21:35967130
GSTT1	2952	22	22q11.23	glutathione S-transferase theta 1	28	rs5760176,rs140245,rs1002286,rs5751761,rs113413,rs2186366,rs2000468,rs2154594,rs5751770,rs5760106,rs4822458,rs738809,rs17004811,rs4820571,rs2000467,rs1006771,rs738806,rs9612496,rs1129067,rs2012124,rs9612503,rs2012133,rs4428104,rs5760090,rs915590,rs5996635,rs1892715,rs2330626	22:24402321,22:24329711,22:24257337,22:24243736,22:24292264,22:24254113,22:24241611,22:24254055,22:24252842,22:24250645,22:24265659,22:24405492,22:24404830,22:24242973,22:24241533,22:24314006,22:24234172,22:24221405,22:24228125,22:24234664,22:24232875,22:24234734,22:24210050,22:24233592,22:24261143,22:24270777,22:24269430,22:24209759
H1F0	3005	22	22q13.1	H1 histone family, member 0	13	rs2285177,rs4821722,rs7290156,rs139852,rs139842,rs5756813,rs762982,rs2899293,rs4821723,rs4821708,rs139886,rs139892,rs139895	22:38205894,22:38255325,22:38218637,22:38283605,22:38272929,22:38175477,22:38144235,22:38242813,22:38300967,22:38164106,22:38371328,22:38388203,22:38397034
