# Supplementary material for: Systematic Genetic Analysis Identifies Cis-eQTL Target Genes Associated with Glioblastoma Patient Survival
Source: PLoS One. 2014 Aug 18;9(8):e105393. doi: 10.1371/journal.pone.0105393 (PMC4136869; doi:10.1371/journal.pone.0105393)
Supplement: Table S3 — (XLSX) [file pone.0105393.s007.xlsx]

## Sheet: Sheet1
Table S3. Diseases enriched in cis-eQTL regulated genes. The enrichment analysis was run using David Bioinformatics Resources 6.7 (http://david.abcc.ncifcrf.gov/)
Category	Term	Genes	Count	List Total	Pop Hits	Pop Total	PValue	FDR (q<0.05)
GENETIC_ASSOCIATION_DB_DISEASE	NEUROLOGICAL	HLA-DQB1, PRPH, GSTT1, CRYZ, PSMB8, HLA-DQA1, HPR, GSTM3, DARC, IL4R, MTR, MRPL19, C2ORF3, CAT, LOX, NQO2	16	30	579	3049	6.97827e-05	0.00051427
GENETIC_ASSOCIATION_DB_DISEASE	stomach cancer	HLA-DQB1, GSTM3, IL4R, MTR, MGMT, GSTT1, HLA-DQA1	7	30	96	3028	0.000228496	0.00332766
GENETIC_ASSOCIATION_DB_DISEASE	preeclampsia	HLA-DQB1, IL4R, GSTT1, ANXA5, HPR, HLA-DQA1	6	30	72	3028	0.000503113	0.00731335
GENETIC_ASSOCIATION_DB_DISEASE	brain cancer	GSTM3, IL4R, MTR, MGMT, GSTT1	5	30	45	3028	0.000771208	0.01119
GENETIC_ASSOCIATION_DB_DISEASE	head and neck cancer	HLA-DQB1, GSTM3, MTR, MGMT, GSTT1	5	30	53	3028	0.00143737	0.020762
GENETIC_ASSOCIATION_DB_DISEASE	allergy	HLA-DQB1, IL4R, HLA-DQA1	3	30	7	3028	0.00180578	0.0260183
GENETIC_ASSOCIATION_DB_DISEASE	kidney cancer	HLA-DQB1, GSTM3, GSTT1, HLA-DQA1	4	30	29	3028	0.00244224	0.0350374
GENETIC_ASSOCIATION_DB_DISEASE	juvenile arthritis	HLA-DQB1, IL4R, PSMB8, HLA-DQA1	4	30	29	3028	0.00244224	0.0350374
GENETIC_ASSOCIATION_DB_DISEASE	vitiligo	HLA-DQB1, CAT, HLA-DQA1	3	30	9	3028	0.003059	0.0437031
