# Supplementary material for: Systematic Genetic Analysis Identifies Cis-eQTL Target Genes Associated with Glioblastoma Patient Survival
Source: PLoS One. 2014 Aug 18;9(8):e105393. doi: 10.1371/journal.pone.0105393 (PMC4136869; doi:10.1371/journal.pone.0105393)
Supplement: Table S4 — (XLSX) [file pone.0105393.s008.xlsx]

## Sheet: Sheet1
Table S4. cis-eQTLs shared between GBM and normal tissue/cell line in regulomeDB. Approximately 57% of cis-eQTLs identified from GBM are shown in regulomeDB
GENE	rsID	snpChr	snpPos	regulomeDB_status	match_DB	DB_score	DB_associated_gene
CRYZ	rs405445	1	75221150	cis eQTL	match	6	CRYZ
CRYZ	rs3931020	1	75235317	cis eQTL	match	6	CRYZ
CRYZ	rs10874274	1	75252134	cis eQTL	match	6	CRYZ
CRYZ	rs927904	1	75260328	cis eQTL	match	6	CRYZ
CRYZ	rs1969111	1	75263485	cis eQTL	match	6	CRYZ
CRYZ	rs1475396	1	75242396	cis eQTL	match	1f	CRYZ
CCBL2	rs3767382	1	89208080	cis eQTL	match	6	KAT3
CCBL2	rs10922504	1	89361767	cis eQTL	match	6	KAT3
CCBL2	rs4142615	1	89362611	cis eQTL	match	6	KAT3
CCBL2	rs10801690	1	89373371	cis eQTL	match	6	KAT3
CCBL2	rs11579178	1	89417918	cis eQTL	match	6	KAT3
CCBL2	rs2038905	1	89423623	cis eQTL	match	6	KAT3
CCBL2	rs6682686	1	89423920	cis eQTL	match	6	KAT3
CCBL2	rs1409149	1	89429149	cis eQTL	match	6	KAT3
CCBL2	rs7517036	1	89443967	cis eQTL	match	6	KAT3
CCBL2	rs1325922	1	89427453	cis eQTL	match	1b	KAT3
CCBL2	rs7518750	1	89148503	cis eQTL	match	1d	KAT3
CCBL2	rs3753683	1	89427571	cis eQTL	match	1d	KAT3
CCBL2	rs10922474	1	89133278	cis eQTL	match	1f	KAT3
CCBL2	rs1565497	1	89144256	cis eQTL	match	1f	KAT3
CCBL2	rs3806340	1	89148793	cis eQTL	match	1f	KAT3
CCBL2	rs6677967	1	89317572	cis eQTL	match	1f	KAT3
CCBL2	rs6659626	1	89351811	cis eQTL	match	1f	KAT3
CCBL2	rs12122700	1	89376336	cis eQTL	match	1f	KAT3
CCBL2	rs7532151	1	89388944	cis eQTL	match	1f	CCBL2, KAT3
GSTM3	rs1887547	1	110295772	cis eQTL	match	6	GSTM3, GSTM4
GSTM3	rs11807	1	110260742	cis eQTL	match	1f	GSTM1, GSTM2, GSTM3, GSTM4
GSTM3	rs1887546	1	110295643	cis eQTL	match	1f	GSTM1, GSTM2, GSTM3, GSTM4
ACP6	rs3820129	1	147091972	cis eQTL	match	6	ACP6
ACP6	rs11587616	1	147109122	cis eQTL	match	6	ACP6
ACP6	rs1344	1	147119273	cis eQTL	match	6	ACP6
ACP6	rs6674938	1	147131465	cis eQTL	match	6	ACP6
ACP6	rs11579007	1	147136284	cis eQTL	match	6	ACP6
S100A13	rs7934	1	153618766	cis eQTL	match	6	S100A13
S100A13	rs3790411	1	153602861	cis eQTL	match	1f	S100A13
S100A13	rs12564925	1	153613545	cis eQTL	match	1f	S100A13
S100A13	rs10797056	1	153613783	cis eQTL	match	1f	S100A13
S100A13	rs913860	1	153620127	cis eQTL	match	1f	S100A13
MGST3	rs9333413	1	165609300	cis eQTL	match	1b	MGST3
MGST3	rs4147596	1	165601365	cis eQTL	match	1f	MGST3
NME7	rs17345170	1	169124402	cis eQTL	match	6	NME7
NME7	rs10800408	1	169136833	cis eQTL	match	6	NME7
NME7	rs4656658	1	169150253	cis eQTL	match	6	NME7
NME7	rs2040446	1	169165266	cis eQTL	match	6	NME7
NME7	rs4656664	1	169192760	cis eQTL	match	6	NME7
NME7	rs1591733	1	169265836	cis eQTL	match	6	NME7
NME7	rs1011638	1	169279707	cis eQTL	match	6	NME7
NME7	rs7533257	1	169287160	cis eQTL	match	6	NME7
NME7	rs10800432	1	169292840	cis eQTL	match	6	NME7
NME7	rs12021580	1	169403703	cis eQTL	match	6	NME7
NME7	rs1517744	1	169423810	cis eQTL	neighbor gene	6	SELL
NME7	rs17349271	1	169117882	cis eQTL	match	1f	NME7
NME7	rs7413522	1	169281036	cis eQTL	match	1f	NME7
NME7	rs2176473	1	169331802	cis eQTL	match	1f	NME7
NUCKS1	rs951366	1	205685352	cis eQTL	match	6	NUCKS1
NUCKS1	rs823121	1	205724302	cis eQTL	match	6	RAB7L1, NUCKS1, SLC41A1
NUCKS1	rs823082	1	205786935	cis eQTL	match	6	NUCKS1, SLC41A1
NUCKS1	rs823094	1	205689807	cis eQTL	neighbor gene	6	RAB7L1
NUCKS1	rs823091	1	205792836	cis eQTL	neighbor gene	6	SLC41A1
NUCKS1	rs1172198	1	205662718	cis eQTL	match	1f	RAB7L1, NUCKS1
NUCKS1	rs7522056	1	205735891	cis eQTL	match	1f	NUCKS1
NUCKS1	rs823137	1	205738302	cis eQTL	match	1f	RAB7L1, NUCKS1, SLC41A1
NUCKS1	rs823154	1	205762406	cis eQTL	match	1f	RAB7L1, NUCKS1, SLC41A1
NUCKS1	rs1361754	1	205801872	cis eQTL	match	1f	NUCKS1, SLC41A1
NUCKS1	rs960603	1	205812614	cis eQTL	match	1f	RAB7L1, NUCKS1, SLC41A1
NUCKS1	rs823088	1	205794175	cis eQTL	neighbor gene	1f	SLC41A1
ZNF124	rs3844080	1	247306833	cis eQTL	match	6	Hs.421238, ZNF124
ZNF124	rs6675536	1	247322298	cis eQTL	match	1f	Hs.421238, ZNF124
ZNF124	rs9793102	1	247323260	cis eQTL	match	1f	Hs.421238, ZNF124
ADI1	rs12620727	2	3498883	cis eQTL	match	6	ADI1, MTCBP-1
ADI1	rs9752251	2	3489869	cis eQTL	match	1f	MTCBP-1
ADI1	rs9309717	2	3495078	cis eQTL	match	1f	MTCBP-1
ADI1	rs9678647	2	3497036	cis eQTL	match	1f	MTCBP-1
C2orf43	rs13423093	2	20888419	cis eQTL	match	6	FLJ21820
C2orf43	rs13394027	2	20882056	cis eQTL	match	1f	FLJ21820
C2orf43	rs10182643	2	20884586	cis eQTL	match	1f	FLJ21820
MRPL19	rs17689863	2	75882399	cis eQTL	match	6	MRPL19
MRPL19	rs3732304	2	75882855	cis eQTL	match	6	MRPL19
MRPL19	rs17690224	2	75892111	cis eQTL	match	6	MRPL19
MRPL19	rs4853169	2	75906972	cis eQTL	match	6	MRPL19
MRPL19	rs10165899	2	75883276	cis eQTL	match	1f	MRPL19
THNSL2	rs2970924	2	88433305	cis eQTL	match	6	FLJ10916
THNSL2	rs7581571	2	88435235	cis eQTL	match	6	FLJ10916
THNSL2	rs10168005	2	88445815	cis eQTL	match	6	FLJ10916
THNSL2	rs12463835	2	88446612	cis eQTL	match	6	FLJ10916
THNSL2	rs10192930	2	88454959	cis eQTL	match	6	FLJ10916
THNSL2	rs10173112	2	88463155	cis eQTL	match	6	FLJ10916
THNSL2	rs10185660	2	88463237	cis eQTL	match	6	FLJ10916
THNSL2	rs2139100	2	88474370	cis eQTL	match	6	FLJ10916
THNSL2	rs2292868	2	88475047	cis eQTL	match	6	FLJ10916
THNSL2	rs1878813	2	88498277	cis eQTL	match	6	FLJ10916
THNSL2	rs4386315	2	88435831	cis eQTL	match	1f	FLJ10916
THNSL2	rs4359651	2	88464840	cis eQTL	match	1f	FLJ10916
THNSL2	rs9636487	2	88464963	cis eQTL	match	1f	FLJ10916
THNSL2	rs4633926	2	88465476	cis eQTL	match	1f	FLJ10916
LIPT1	rs1453564	2	99564428	cis eQTL	match	6	TSGA10, LIPT1
LIPT1	rs2309520	2	99570477	cis eQTL	match	6	TSGA10, LIPT1
LIPT1	rs12612688	2	99613091	cis eQTL	match	6	TSGA10, LIPT1
LIPT1	rs7571390	2	99626593	cis eQTL	match	6	TSGA10, LIPT1
LIPT1	rs12613624	2	99732741	cis eQTL	match	6	TSGA10, LIPT1, REV1L
LIPT1	rs2632277	2	99778985	cis eQTL	match	6	TSGA10, LIPT1, REV1L
LIPT1	rs11689265	2	99799267	cis eQTL	match	6	TSGA10, LIPT1, REV1L
LIPT1	rs12999417	2	99865548	cis eQTL	match	6	TSGA10, LIPT1, REV1L
LIPT1	rs6740054	2	99576631	cis eQTL	match	1f	TSGA10, LIPT1
LIPT1	rs12470471	2	99689141	cis eQTL	match	1f	TSGA10, LIPT1
NR1D2	rs7637968	3	23904969	cis eQTL	match	6	NR1D2
NR1D2	rs951015	3	24053792	cis eQTL	match	6	NR1D2
NR1D2	rs13325754	3	23982330	cis eQTL	match	1d	NR1D2
NR1D2	rs10865790	3	23839205	cis eQTL	match	1f	NR1D2
NR1D2	rs11710679	3	23906463	cis eQTL	match	1f	NR1D2
NR1D2	rs11922577	3	23990241	cis eQTL	match	1f	NR1D2
NR1D2	rs11922609	3	23990414	cis eQTL	match	1f	NR1D2
LARS2	rs1877960	3	45496144	cis eQTL	match	6	LARS2
LARS2	rs3774692	3	45507305	cis eQTL	match	6	LARS2
LARS2	rs12638088	3	45537973	cis eQTL	match	6	LARS2
LARS2	rs2276860	3	45559621	cis eQTL	match	6	LARS2
LARS2	rs3821895	3	45587983	cis eQTL	match	6	LARS2
LARS2	rs4683116	3	45508718	cis eQTL	match	1f	LARS2
TREX1	rs6784322	3	48422235	cis eQTL	neighbor gene	6	MAP4, PLXNB1, QARS, SMARCC1, SCOTIN
TREX1	rs9876781	3	48487338	cis eQTL	neighbor gene	6	MAP4, PLXNB1, QARS, SMARCC1, SCOTIN
TREX1	rs9838618	3	48487353	cis eQTL	neighbor gene	6	MAP4, PLXNB1, QARS, SMARCC1, SCOTIN
TREX1	rs6442119	3	48440178	cis eQTL	match	1f	SMARCC1, QARS, MAP4, PLXNB1, BC021960, TREX1, SCOTIN
TREX1	rs9812647	3	48448914	cis eQTL	neighbor gene	1f	MAP4, PLXNB1, QARS, SMARCC1, SCOTIN
TREX1	rs13314659	3	48449149	cis eQTL	neighbor gene	1f	MAP4, PLXNB1, QARS, SMARCC1, SCOTIN
TREX1	rs2242150	3	48505964	cis eQTL	neighbor gene	1f	MAP4, PLXNB1, QARS, SMARCC1, SCOTIN
ZNF654	rs9310074	3	88145070	cis eQTL	neighbor gene	6	C3orf38, CGGBP1
ZNF654	rs6551294	3	88254008	cis eQTL	neighbor gene	6	CGGBP1
ZNF654	rs7427047	3	88258450	cis eQTL	neighbor gene	6	CGGBP1
ZNF654	rs9856990	3	88268381	cis eQTL	neighbor gene	1b	CGGBP1
ZNF654	rs1051436	3	88101530	cis eQTL	neighbor gene	1f	CGGBP1
IQCB1	rs1135750	3	121488995	cis eQTL	match	6	GOLGB1, IQCB1, SLC15A2
IQCB1	rs2331964	3	121542898	cis eQTL	match	1f	EAF2, GOLGB1, IQCB1, SLC15A2
IQCB1	rs1920321	3	121557251	cis eQTL	match	1f	EAF2, GOLGB1, IQCB1, SLC15A2
HSPBAP1	rs2063516	3	122435729	cis eQTL	match	6	HSPBAP1
HSPBAP1	rs2063515	3	122435750	cis eQTL	match	6	HSPBAP1
HSPBAP1	rs13086236	3	122460470	cis eQTL	match	6	HSPBAP1
HSPBAP1	rs7631922	3	122471986	cis eQTL	match	6	HSPBAP1
HSPBAP1	rs10511415	3	122529035	cis eQTL	match	6	HSPBAP1
HSPBAP1	rs10934611	3	122410208	cis eQTL	match	1f	HSPBAP1
HSPBAP1	rs13062151	3	122424613	cis eQTL	match	1f	HSPBAP1
LSG1	rs1773206	3	194371496	cis eQTL	match	1f	LSG1
PIGZ	rs9879020	3	196616593	cis eQTL	match	6	PIGZ
PIGZ	rs6734	3	196662521	cis eQTL	match	6	PIGZ
PIGZ	rs11185460	3	196617378	cis eQTL	match	1d	PIGZ
PIGZ	rs4916567	3	196599322	cis eQTL	match	1f	PIGZ
PIGZ	rs746037	3	196676487	cis eQTL	match	1f	PIGZ
LIAS	rs7674617	4	39449595	cis eQTL	match	1d	LIAS
PLAC8	rs6856697	4	84143589	cis eQTL	neighbor gene	6	COQ2
PLAC8	rs10031382	4	84169354	cis eQTL	neighbor gene	6	COQ2
PLAC8	rs6848459	4	84170079	cis eQTL	neighbor gene	6	COQ2
PLAC8	rs10004019	4	84172220	cis eQTL	neighbor gene	6	COQ2
PLAC8	rs7356196	4	84173104	cis eQTL	neighbor gene	6	COQ2
PLAC8	rs7667017	4	84179071	cis eQTL	neighbor gene	6	COQ2
PLAC8	rs4693595	4	84186158	cis eQTL	neighbor gene	6	COQ2
PLAC8	rs11099581	4	84142634	cis eQTL	neighbor gene	1f	COQ2
PLAC8	rs2750	4	84143793	cis eQTL	neighbor gene	1f	COQ2
PLAC8	rs13122305	4	84152973	cis eQTL	neighbor gene	1f	COQ2
PLAC8	rs10026779	4	84171847	cis eQTL	neighbor gene	1f	COQ2
PLAC8	rs10029426	4	84172399	cis eQTL	neighbor gene	1f	COQ2
PLAC8	rs6535451	4	84179618	cis eQTL	neighbor gene	1f	COQ2
PLAC8	rs6813311	4	84179697	cis eQTL	neighbor gene	1f	COQ2
UFSP2	rs3733646	4	186321447	cis eQTL	match	1f	C4orf20
UFSP2	rs2028701	4	186346239	cis eQTL	match	1f	C4orf20
F2RL1	rs2607351	5	76092687	cis eQTL	match	6	F2RL1
WDR41	rs335640	5	76720244	cis eQTL	match	6	WDR41
WDR41	rs335628	5	76729538	cis eQTL	match	6	WDR41, FLJ10904
WDR41	rs335655	5	76761403	cis eQTL	match	6	WDR41
WDR41	rs10805911	5	76825832	cis eQTL	match	6	WDR41
WDR41	rs2360040	5	76825975	cis eQTL	match	6	WDR41
WDR41	rs6453331	5	76874094	cis eQTL	match	6	AK092482, Contig22780_RC, HSS00178711, PTDSR, SLC12A2, WDR41
THBS4	rs412379	5	79351544	cis eQTL	match	1f	THBS4
ERAP2	rs27980	5	96097895	cis eQTL	match	6	LRAP
ERAP2	rs27582	5	96098214	cis eQTL	match	6	LRAP
ERAP2	rs42398	5	96120455	cis eQTL	match	6	ARTS-1, LRAP
ERAP2	rs151928	5	96123815	cis eQTL	match	6	LRAP
ERAP2	rs27529	5	96126308	cis eQTL	match	6	ARTS-1, LRAP
ERAP2	rs26652	5	96138471	cis eQTL	match	6	LRAP
ERAP2	rs28050	5	96145424	cis eQTL	match	6	LRAP
ERAP2	rs41135	5	96166026	cis eQTL	match	6	ERAP2, ARTS-1, LRAP
ERAP2	rs2216752	5	96185467	cis eQTL	match	6	ERAP1, ARTS-1, LRAP
ERAP2	rs6880490	5	96185549	cis eQTL	match	6	LRAP
ERAP2	rs2278019	5	96225252	cis eQTL	match	6	ERAP2, LRAP
ERAP2	rs10434709	5	96225774	cis eQTL	match	6	ERAP2, LRAP
ERAP2	rs1974871	5	96226535	cis eQTL	match	6	ERAP2, LRAP
ERAP2	rs2548533	5	96238401	cis eQTL	match	6	ERAP2, LRAP
ERAP2	rs1056893	5	96245439	cis eQTL	match	6	ERAP2, LRAP
ERAP2	rs2549797	5	96245518	cis eQTL	match	6	ERAP2, LRAP
ERAP2	rs2910787	5	96274223	cis eQTL	match	6	CAST, ERAP2, LRAP
ERAP2	rs3909451	5	96295121	cis eQTL	match	6	ERAP2, ARTS-1, LRAP
ERAP2	rs27307	5	96338505	cis eQTL	match	6	ERAP2, FLJ39485, ARTS-1, LRAP
ERAP2	rs27290	5	96350088	cis eQTL	match	6	ERAP2, FLJ39485, LRAP
ERAP2	rs18059	5	96352068	cis eQTL	match	6	ERAP2, LRAP
ERAP2	rs27300	5	96363407	cis eQTL	match	6	ERAP2, ARTS-1, LRAP
ERAP2	rs27712	5	96364063	cis eQTL	match	6	ERAP2, ARTS-1, LRAP
ERAP2	rs1230358	5	96211741	cis eQTL	match	1b	ERAP2, FLJ39485, LRAP
ERAP2	rs3733904	5	96216173	cis eQTL	match	1b	LRAP
ERAP2	rs2549779	5	96216387	cis eQTL	match	1b	ERAP2, LRAP
ERAP2	rs11135484	5	96221889	cis eQTL	match	1b	LRAP
ERAP2	rs27993	5	96355603	cis eQTL	match	1d	ARTS-1, LRAP
ERAP2	rs149481	5	96114346	cis eQTL	match	1f	ARTS-1, LRAP
ERAP2	rs27042	5	96116940	cis eQTL	match	1f	ERAP1, ERAP1
ERAP2	rs27043	5	96117300	cis eQTL	match	1f	ARTS-1, LRAP
ERAP2	rs27710	5	96126197	cis eQTL	match	1f	ARTS-1, LRAP
ERAP2	rs34755	5	96151760	cis eQTL	match	1f	ERAP2, ARTS-1, LRAP
ERAP2	rs2042381	5	96188666	cis eQTL	match	1f	ERAP1, ARTS-1, LRAP
ERAP2	rs2549780	5	96216784	cis eQTL	match	1f	LRAP
ERAP2	rs13167902	5	96222020	cis eQTL	match	1f	ERAP2, ERAP2, LRAP
ERAP2	rs2549794	5	96244549	cis eQTL	match	1f	ERAP2, ARTS-1, LRAP
ERAP2	rs7736466	5	96289711	cis eQTL	match	1f	CAST, ERAP2, LRAP
ERAP2	rs27397	5	96340616	cis eQTL	match	1f	ERAP2, LRAP
ERAP2	rs27711	5	96345739	cis eQTL	match	1f	ERAP2
SERPINB9	rs380779	6	2864295	cis eQTL	match	1f	SERPINB9
SERPINB9	rs1052886	6	2890190	cis eQTL	match	1f	SERPINB9, MGC39372
NQO2	rs2165123	6	2950980	cis eQTL	neighbor gene	6	DKFZp686I15217, NQO2, SERPINB6
NQO2	rs10900931	6	2956443	cis eQTL	neighbor gene	6	SERPINB6
NQO2	rs4149367	6	3015865	cis eQTL	neighbor gene	6	LOC401233
NQO2	rs9503365	6	3033805	cis eQTL	neighbor gene	6	LOC401233
NQO2	rs7775671	6	3036770	cis eQTL	neighbor gene	6	LOC401233
NQO2	rs9503372	6	3039989	cis eQTL	neighbor gene	6	LOC401233
NQO2	rs9503376	6	3047446	cis eQTL	neighbor gene	6	LOC401233, SERPINB6
NQO2	rs2326106	6	2989582	cis eQTL	match	1b	DKFZp686I15217, NQO2, SERPINB6
NQO2	rs6938396	6	3023467	cis eQTL	neighbor gene	1b	LOC401233
NQO2	rs927340	6	3023718	cis eQTL	neighbor gene	1f	LOC401233
BTN3A2	rs9467714	6	26340785	cis eQTL	match	6	BTN3A1
BTN3A2	rs1978	6	26377573	cis eQTL	match	6	BTN3A2, HIST1H2BD, HLA-A
BTN3A2	rs9358945	6	26472114	cis eQTL	match	6	BTN3A2, HLA-A
BTN3A2	rs7773938	6	26474044	cis eQTL	match	1f	BTN3A2, HLA-A
HLA-DQA1	rs204999	6	32109979	cis eQTL	match	6	HLA-DQA1, HLA-DPB1, HLA-DQB1, HLA-DRB1, HLA-DRB5
HLA-DQA1	rs3129900	6	32305979	cis eQTL	match	6	HLA-C, HLA-DQA1, HLA-DQB1, HLA-DRA, HLA-DRB1, HLA-DRB5, ERG, LIMS1
HLA-DQA1	rs3129934	6	32336187	cis eQTL	match	6	HLA-DQA1, HLA-DQB1, HLA-DRA, HLA-DRB1, HLA-DRB5, ERG, LIMS1
HLA-DQA1	rs9268418	6	32343686	cis eQTL	match	6	HLA-DQA1, HLA-DQA2, HLA-DQB1, HLA-DRA, HLA-DRB1, HLA-DRB5, HLA-DRB6, AOAH, CCDC28B, CLK3, ERG, FLJ20186, SSRP1
HLA-DQA1	rs17495612	6	32359431	cis eQTL	match	6	HLA-DQB1, HLA-DRB1, LIMS1, TAP2
HLA-DQA1	rs16870123	6	32359460	cis eQTL	match	6	HLA-DQB1, HLA-DRB1, TAP2
HLA-DQA1	rs9268480	6	32363844	cis eQTL	match	6	HLA-DQA1, HLA-DQA2, HLA-DQB1, HLA-DRA, HLA-DRB1, HLA-DRB5, HLA-DRB6, AOAH, CCDC28B, CLK3, ERG, FLJ20186, SSRP1
HLA-DQA1	rs3763307	6	32374622	cis eQTL	match	6	HLA-DQA1, HLA-DQA2, HLA-DQB1, HLA-DRA, HLA-DRB1, HLA-DRB5, HLA-DRB6, SSRP1, AOAH, CCDC28B, CLK3, ERG, FLJ20186
HLA-DQA1	rs9268542	6	32384721	cis eQTL	match	6	HLA-DQA1, HLA-DQA2, HLA-DQB1, HLA-DRA, HLA-DRB1, HLA-DRB5, ERG, FLJ20186, LIMS1
HLA-DQA1	rs2395163	6	32387809	cis eQTL	match	6	HLA-DQA1, HLA-DQA2, HLA-DQB1, HLA-DRB1, HLA-DRB5, HLA-DRB6, AOAH, CLK3, FLJ20186, SSRP1
HLA-DQA1	rs3135365	6	32389255	cis eQTL	match	6	HLA-DQA1, HLA-DQB1, HLA-DRA, HLA-DRB1, HLA-DRB5, ERG, LIMS1
HLA-DQA1	rs9268557	6	32389305	cis eQTL	match	6	HLA-DQA1, HLA-DQA2, HLA-DRA, HLA-DRB1, HLA-DRB5, ERG, EHMT2
HLA-DQA1	rs7756262	6	32398675	cis eQTL	match	6	HLA-DQA2, HLA-DQB1, HLA-DRA, HLA-DRB1, HLA-DRB5, ERG, FLJ20186
HLA-DQA1	rs3129868	6	32404377	cis eQTL	match	6	HLA-DQA1, HLA-DQB1, HLA-DRA, HLA-DRB1, HLA-DRB5, C21orf127, ERG, HCG27, LIMS1, LOC646686
HLA-DQA1	rs9268835	6	32428115	cis eQTL	match	6	HLA-DQA1, HLA-DQB1, HLA-DRA, HLA-DRB5, HLA-DRB6, AOAH, ARHGAP24, CCDC28B, CLK3, ERG, FLJ20186, SSRP1, ZNF672
HLA-DQA1	rs9268852	6	32429594	cis eQTL	match	6	HLA-DQA1, HLA-DQA2, HLA-DQB1, HLA-DRA, HLA-DRB1
HLA-DQA1	rs9268853	6	32429643	cis eQTL	match	6	HLA-DQA1, HLA-DQA2, HLA-DQB1, HLA-DRA, HLA-DRB1, HLA-DRB5, HLA-DRB6, AOAH, ARHGAP24, CCDC28B, CLK3, ERG, FLJ20186, SSRP1, ZNF655, ZNF672
HLA-DQA1	rs9268858	6	32429758	cis eQTL	match	6	HLA-DQA1, HLA-DQA2, HLA-DQB1, HLA-DRA, HLA-DRB1, HLA-DRB5, HLA-DRB6, AOAH, ARHGAP24, CCDC28B, CLK3, ERG, FLJ20186, SSRP1, ZNF672
HLA-DQA1	rs9268877	6	32431147	cis eQTL	match	6	HLA-DQA1, HLA-DQA2, HLA-DQB1, HLA-DRB1, HLA-DRB5, HLA-DRB6, AOAH, LIMS1
HLA-DQA1	rs9270986	6	32574060	cis eQTL	match	6	HLA-DQA1, HLA-DQB1, HLA-DRA, HLA-DRB1, HLA-DRB5, BAT2, C21orf127, ERG, HCG27, LIMS1
HLA-DQA1	rs615672	6	32574171	cis eQTL	match	6	HLA-DQA1, HLA-DQB1, HLA-DRB1, HLA-DRB5, HLA-DRB6, LIMS1, MGC4093
HLA-DQA1	rs3997872	6	32580617	cis eQTL	match	6	HLA-DQA1, HLA-DQA2, HLA-DQB1, HLA-DRB6, AOAH, CLK3, FLJ20186, SSRP1
HLA-DQA1	rs9272219	6	32602269	cis eQTL	match	6	HLA-DQA1, HLA-DQB1, HLA-DRB1, HLA-DRB5, HLA-DRB6, LIMS1
HLA-DQA1	rs9272346	6	32604372	cis eQTL	match	6	HLA-DQA1, HLA-DQB1, HLA-DRA, HLA-DRB1, HLA-DRB5, AOAH, LIMS1, LOC646686
HLA-DQA1	rs9272723	6	32609427	cis eQTL	match	6	HLA-DQA1
HLA-DQA1	rs5000634	6	32663564	cis eQTL	match	6	HLA-DQA1, HLA-DQA2, HLA-DQB1, HLA-DRB1, HLA-DRB5
HLA-DQA1	rs6457617	6	32663851	cis eQTL	match	6	HLA-DQA1, ERG, HLA-DRA, HLA-DRB5, HLA-DRB6
HLA-DQA1	rs6457620	6	32663999	cis eQTL	match	6	HLA-DQA1, HLA-DRA, HLA-DRB5, HLA-DRB6, ERG
HLA-DQA1	rs2856717	6	32670308	cis eQTL	match	6	HLA-C, HLA-DQA1, HLA-DQB1, HLA-DRA, HLA-DRB5, HLA-DRB6, C21orf127, ERG, LOC646686
HLA-DQA1	rs9275524	6	32675109	cis eQTL	match	6	HLA-C, HLA-DQA1, HLA-DQB1, HLA-DRA, HLA-DRB5, HLA-DRB6, C21orf127, ERG, ZNF672
HLA-DQA1	rs17615250	6	32678973	cis eQTL	match	6	HLA-DQB1
HLA-DQA1	rs9275572	6	32678999	cis eQTL	match	6	HLA-C, HLA-DQA1, HLA-DQB1, HLA-DRA, HLA-DRB5, HLA-DRB6, C21orf127, ERG
HLA-DQA1	rs6930777	6	32351566	cis eQTL	neighbor gene	6	HLA-DQB1, HLA-DRB1, HLA-DRB6, LIMS1
HLA-DQA1	rs2395166	6	32388275	cis eQTL	neighbor gene	6	HLA-DQB1, HLA-DRB1, HLA-DRB5, HLA-DRB6, LIMS1, PSMB9
HLA-DQA1	rs2213581	6	32388546	cis eQTL	neighbor gene	6	HLA-DQB1, HLA-DRB1, HLA-DRB5, ERG
HLA-DQA1	rs3129847	6	32396506	cis eQTL	neighbor gene	6	HLA-DRB5
HLA-DQA1	rs3135342	6	32396615	cis eQTL	neighbor gene	6	HLA-DQB1, HLA-DRB5
HLA-DQA1	rs4988822	6	32398975	cis eQTL	neighbor gene	6	HLA-DQB1, HLA-DRB5
HLA-DQA1	rs2647046	6	32668336	cis eQTL	match	1b	HLA-C, HLA-DQA1, HLA-DQB1, HLA-DRA, HLA-DRB5, HLA-DRB6, C21orf127, ERG
HLA-DQA1	rs3129877	6	32408597	cis eQTL	neighbor gene	1d	HLA-DQB1, HLA-DRB5
HLA-DQA1	rs3130287	6	32050544	cis eQTL	match	1f	HLA-C, HLA-DQA1, HLA-DQB1, HLA-DRA, HLA-DRB1, HLA-DRB5, HSPA1L, ERG, HCG27, LIMS1
HLA-DQA1	rs9268403	6	32341473	cis eQTL	match	1f	HLA-DQA1, HLA-DQA2, HLA-DQB1, HLA-DRA, HLA-DRB1, HLA-DRB5, HLA-DRB6, OAH, CCDC28B, CLK3, ERG, FLJ20186, SSRP1
HLA-DQA1	rs9268429	6	32345052	cis eQTL	match	1f	HLA-DQA1, HLA-DQB1, HLA-DRA, HLA-DRB1, HLA-DRB5, HLA-DRB6, AOAH, CCDC28B, CLK3, ERG, FLJ20186, SSRP1
HLA-DQA1	rs3129878	6	32408735	cis eQTL	match	1f	HLA-DQA1, HLA-DQB1, HLA-DRB5
HLA-DQA1	rs7194	6	32412480	cis eQTL	match	1f	HLA-C, HLA-DQA1, HLA-DQB1, HLA-DRA, HLA-DRB1, HLA-DRB5, HLA-DRB6, C21orf127, ERG
HLA-DQA1	rs7195	6	32412539	cis eQTL	match	1f	HLA-C, HLA-DQA1, HLA-DQB1, HLA-DRA, HLA-DRB1, HLA-DRB5, HLA-DRB6, C21orf127, ERG
HLA-DQA1	rs9268831	6	32427748	cis eQTL	match	1f	HLA-DQA1, HLA-DQA2, HLA-DQB1, HLA-DRA, HLA-DRB1, HLA-DRB5, AOAH, ERG, LIMS1
HLA-DQA1	rs9268833	6	32428062	cis eQTL	match	1f	HLA-DQA1, HLA-DQA2, HLA-DQB1, HLA-DRA, HLA-DRB1, HLA-DRB5, HLA-DRB6, AOAH, ARHGAP24, CCDC28B, CLK3, ERG, FLJ20186, SSRP1, ZNF672
HLA-DQA1	rs502771	6	32578970	cis eQTL	match	1f	HLA-DQA1, HLA-DQA2, HLA-DQB1, HLA-DRB1, HLA-DRB5, HLA-DRB6, LIMS1
HLA-DQA1	rs3129768	6	32595083	cis eQTL	match	1f	HLA-DQA1, HLA-DQB1, HLA-DRA, HLA-DRB1, HLA-DRB5, C21orf127, ERG, LIMS1, ZNF672
HLA-DQA1	rs9272535	6	32606756	cis eQTL	match	1f	HLA-DQA1, HLA-DQB1, HLA-DRB1, HLA-DRB5, HLA-DRB6, LIMS1
HLA-DQA1	rs9469219	6	32658211	cis eQTL	match	1f	HLA-DQA1, HLA-DQB1, HLA-DRB1, HLA-DRB6
HLA-DQA1	rs17423649	6	32357133	cis eQTL	neighbor gene	1f	HLA-DRB1
HLA-DQA1	rs5000563	6	32404135	cis eQTL	neighbor gene	1f	HLA-DQB1, HLA-DRB5
HLA-DQA1	rs3129872	6	32407153	cis eQTL	neighbor gene	1f	HLA-DQB1, HLA-DRB5
HLA-DQA1	rs9268645	6	32408527	cis eQTL	neighbor gene	1f	HLA-DQA2, HLA-DQB1, HLA-DRA, HLA-DRB1, HLA-DRB5, ERG, FLJ20186
HLA-DQA1	rs9268832	6	32427789	cis eQTL	neighbor gene	1f	HLA-DQB1, HLA-DRA, HLA-DRB1, HLA-DRB5
HLA-DQB1	rs204999	6	32109979	cis eQTL	match	6	HLA-DPB1, HLA-DQA1, HLA-DQB1, HLA-DRB1, HLA-DRB5
HLA-DQB1	rs9268853	6	32429643	cis eQTL	match	6	HLA-DQA1, HLA-DQA2, HLA-DQB1, HLA-DRA, HLA-DRB1, HLA-DRB5, HLA-DRB6, AOAH, ARHGAP24, CCDC28B, CLK3, ERG, FLJ20186, SSRP1, ZNF672, ZNF655
HLA-DQB1	rs9268858	6	32429758	cis eQTL	match	6	HLA-DQA1, HLA-DQA2, HLA-DQB1, HLA-DRA, HLA-DRB1, HLA-DRB5, HLA-DRB6, AOAH, ARHGAP24, CCDC28B, CLK3, ERG, FLJ20186, SSRP1, ZNF672
HLA-DQB1	rs9272346	6	32604372	cis eQTL	match	6	HLA-DQA1, HLA-DQB1, HLA-DRA, HLA-DRB1, HLA-DRB5, AOAH, LIMS1, LOC646686
HLA-DQB1	rs9272723	6	32609427	cis eQTL	match	6	HLA-DQA1
HLA-DQB1	rs2187668	6	32605884	cis eQTL	match	1f	HLA-A, HLA-DPB1, HLA-DQA1, HLA-DQB1, HLA-DRB1, HLA-DRB5, BTN3A2
HLA-DQB1	rs3129716	6	32657436	cis eQTL	match	1f	HLA-A, HLA-DPB1, HLA-DQA1, HLA-DQB1, HLA-DRB1, HLA-DRB5, BTN3A2
PSMB8	rs6915136	6	33651322	cis eQTL	neighbor gene	1f	ITPR3
QRSL1	rs9486383	6	106983359	cis eQTL	match	6	QRSL1
QRSL1	rs13218960	6	106983465	cis eQTL	match	6	QRSL1
QRSL1	rs13202942	6	106983546	cis eQTL	match	6	QRSL1
QRSL1	rs9320173	6	106984669	cis eQTL	match	6	QRSL1
QRSL1	rs7750365	6	107089289	cis eQTL	match	6	QRSL1, RTN4IP1
QRSL1	rs3121434	6	107128371	cis eQTL	match	6	QRSL1, RTN4IP2
QRSL1	rs910528	6	107151522	cis eQTL	match	6	QRSL1
QRSL1	rs2064577	6	107176563	cis eQTL	match	6	QRSL1
QRSL1	rs9320174	6	106985408	cis eQTL	match	1f	QRSL1
QRSL1	rs783397	6	106987161	cis eQTL	match	1f	QRSL1
QRSL1	rs7756087	6	107039428	cis eQTL	match	1f	QRSL1, RTN4IP1
QRSL1	rs12199993	6	107085978	cis eQTL	match	1f	QRSL1
QRSL1	rs11153019	6	107090614	cis eQTL	match	1f	QRSL1, RTN4IP1
QRSL1	rs9400040	6	107091199	cis eQTL	match	1f	QRSL1
QRSL1	rs1026619	6	107114361	cis eQTL	match	1f	QRSL1, RTN4IP1
HDDC2	rs1741748	6	125500112	cis eQTL	match	6	HDDC2
HDDC2	rs2275623	6	125574696	cis eQTL	match	6	HDDC2
HDDC2	rs9482637	6	125607559	cis eQTL	match	6	HDDC2
HDDC2	rs6904289	6	125607697	cis eQTL	match	6	HDDC2
HDDC2	rs9491369	6	125611254	cis eQTL	match	6	HDDC2
HDDC2	rs9491384	6	125631559	cis eQTL	match	6	HDDC2
HDDC2	rs9491385	6	125633031	cis eQTL	match	6	HDDC2
HDDC2	rs6935961	6	125636350	cis eQTL	match	6	HDDC2
HDDC2	rs9388421	6	125658409	cis eQTL	match	6	HDDC2
HDDC2	rs1934992	6	125665939	cis eQTL	match	6	HDDC2
HDDC2	rs3799757	6	125519138	cis eQTL	match	1b	HDDC2
HDDC2	rs6917198	6	125522271	cis eQTL	match	1d	HDDC2
HDDC2	rs3778458	6	125520139	cis eQTL	match	1f	HDDC2
HDDC2	rs9491343	6	125588528	cis eQTL	match	1f	HDDC2
HDDC2	rs9491346	6	125592794	cis eQTL	match	1f	HDDC2
HDDC2	rs2243390	6	125621618	cis eQTL	match	1f	HDDC2
HDDC2	rs2243389	6	125621645	cis eQTL	match	1f	HDDC2
HDDC2	rs9482641	6	125633369	cis eQTL	match	1f	HDDC2
ZDHHC14	rs2135210	6	157968036	cis eQTL	match	6	ZDHHC14
NUPL2	rs156425	7	23309119	cis eQTL	match	6	GPNMB, NUPL2
PSPH	rs7809922	7	55823581	cis eQTL	neighbor gene	6	LOC378075
PSPH	rs11238381	7	55891901	cis eQTL	neighbor gene	6	LOC378075
STYXL1	rs11983987	7	75657850	cis eQTL	match	6	STYXL1
STYXL1	rs2058389	7	75633209	cis eQTL	match	1f	TMEM120A, TMPIT, STYXL1
STYXL1	rs17148983	7	75649821	cis eQTL	match	1f	TMEM120A, STYXL1
GIMAP5	rs9657900	7	150438799	cis eQTL	match	6	ABP1, GIMAP5, HCA112, LR8
GIMAP5	rs1046355	7	150440043	cis eQTL	match	6	ABP1, GIMAP5, HCA112, LR8
MYOM2	rs6986035	8	2097403	cis eQTL	match	6	MYOM2
MYOM2	rs6987264	8	2102514	cis eQTL	match	6	MYOM2
MYOM2	rs17685410	8	2113776	cis eQTL	match	6	MYOM2
MYOM2	rs12680793	8	2080289	cis eQTL	match	1f	MYOM2
MYOM2	rs2099746	8	2095441	cis eQTL	match	1f	MYOM2
MFHAS1	rs4841051	8	8685646	cis eQTL	neighbor gene	6	C8orf13, CLDN23
ADAMDEC1	rs13279576	8	24222025	cis eQTL	match	1f	ADAMDEC1
HMBOX1	rs4732657	8	28755988	cis eQTL	match	6	FLJ21616, HMBOX1
HMBOX1	rs4732893	8	28794678	cis eQTL	match	6	FLJ21616, HMBOX1
HMBOX1	rs11778263	8	28825422	cis eQTL	match	6	FLJ21616, HMBOX1
HMBOX1	rs4732896	8	28825474	cis eQTL	match	6	FLJ21616, HMBOX1
HMBOX1	rs1487969	8	28885661	cis eQTL	match	6	FLJ21616, HMBOX1
HMBOX1	rs2693	8	28924858	cis eQTL	match	6	FLJ21616, HMBOX1
HMBOX1	rs10091515	8	28958517	cis eQTL	match	6	FLJ21616, HMBOX1
HMBOX1	rs7009478	8	28753368	cis eQTL	match	1d	FLJ21616, HMBOX1
HMBOX1	rs17451343	8	28706275	cis eQTL	match	1f	FLJ21616, HMBOX1
HMBOX1	rs7843057	8	28776909	cis eQTL	match	1f	FLJ21616, HMBOX1
HMBOX1	rs4407834	8	28841821	cis eQTL	match	1f	FLJ21616, HMBOX1
HMBOX1	rs6558089	8	28894237	cis eQTL	match	1f	FLJ21616, HMBOX1
HMBOX1	rs6993645	8	28933444	cis eQTL	match	1f	FLJ21616, HMBOX1
FAM164A	rs4739135	8	79568292	cis eQTL	match	6	CGI-62, C8orf70
FAM164A	rs9298314	8	79573109	cis eQTL	match	6	CGI-62, C8orf70
FAM164A	rs1384803	8	79581628	cis eQTL	match	6	CGI-62, C8orf70
FAM164A	rs2717540	8	79622363	cis eQTL	match	6	CGI-62, C8orf70
FAM164A	rs2717544	8	79636542	cis eQTL	match	6	CGI-62, C8orf70
NUDT2	rs1969964	9	34155112	cis eQTL	match	6	NUDT2
NUDT2	rs2769707	9	34167721	cis eQTL	match	6	NUDT2
NUDT2	rs4319185	9	34210872	cis eQTL	match	6	NUDT2
NUDT2	rs7045680	9	34281390	cis eQTL	match	6	NUDT2
NUDT2	rs7862080	9	34303922	cis eQTL	match	6	NUDT2
NUDT2	rs1929638	9	34272258	cis eQTL	match	1f	NUDT2
NUDT2	rs2380927	9	34282429	cis eQTL	match	1f	NUDT2
C9orf95	rs10869495	9	77699899	cis eQTL	match	6	C9orf95, OSTF1
C9orf95	rs3780178	9	77708152	cis eQTL	match	6	C9orf95
C9orf95	rs6560421	9	77744416	cis eQTL	match	6	C9orf95
PSMD5	rs4837796	9	123610288	cis eQTL	match	1f	PHF19, PSMD5
SURF1	rs1179037	9	136238509	cis eQTL	match	1d	SURF1, SURF6
SURF1	rs658517	9	136222490	cis eQTL	match	1f	SURF1, SURF5, SURF6
SURF1	rs1059773	9	136228865	cis eQTL	match	1f	SURF1, SURF5, SURF6
SURF1	rs28374096	9	136235100	cis eQTL	match	1f	SURF5, SURF6
SURF1	rs3124752	9	136264493	cis eQTL	match	1f	SURF1, SURF6
SURF1	rs3124768	9	136304497	cis eQTL	match	1f	SURF1, SURF6
SURF1	rs2073932	9	136305439	cis eQTL	match	1f	SURF1
PBLD	rs1900004	10	70000881	cis eQTL	neighbor gene	6	SLC25A16
PBLD	rs7078967	10	70026321	cis eQTL	neighbor gene	6	SLC25A16
PBLD	rs4403687	10	70028052	cis eQTL	neighbor gene	6	SLC25A16
PBLD	rs17297383	10	70028863	cis eQTL	neighbor gene	6	SLC25A16
PBLD	rs10998044	10	70029265	cis eQTL	neighbor gene	6	SLC25A16
PBLD	rs17231637	10	70029894	cis eQTL	neighbor gene	6	SLC25A16
PBLD	rs17231644	10	70030058	cis eQTL	neighbor gene	6	SLC25A16
PBLD	rs731063	10	70043190	cis eQTL	neighbor gene	6	NM_022129, SIRT1, SLC25A16
PBLD	rs10762210	10	70050617	cis eQTL	neighbor gene	6	SLC25A16
PBLD	rs10733842	10	70059043	cis eQTL	neighbor gene	6	SLC25A16
PBLD	rs10047355	10	70060078	cis eQTL	neighbor gene	6	SLC25A16
PBLD	rs10047388	10	70060213	cis eQTL	neighbor gene	6	SLC25A16
PBLD	rs10740294	10	70061352	cis eQTL	neighbor gene	6	SLC25A16
PBLD	rs2241970	10	70031067	cis eQTL	neighbor gene	1b	SLC25A16
PBLD	rs11813125	10	69975033	cis eQTL	neighbor gene	1f	SLC25A16
PBLD	rs34888891	10	70002108	cis eQTL	neighbor gene	1f	SLC25A16
PBLD	rs10998046	10	70029398	cis eQTL	neighbor gene	1f	SLC25A16
PBLD	rs17297418	10	70031651	cis eQTL	neighbor gene	1f	SLC25A16
PBLD	rs10762212	10	70054947	cis eQTL	neighbor gene	1f	SLC25A16
TCTN3	rs3934409	10	97494144	cis eQTL	neighbor gene	6	ENTPD1
TCTN3	rs4551688	10	97523780	cis eQTL	neighbor gene	6	ENTPD1
TCTN3	rs4431963	10	97529271	cis eQTL	neighbor gene	6	ENTPD1
TCTN3	rs4396219	10	97561941	cis eQTL	neighbor gene	6	ENTPD1
TCTN3	rs10736093	10	97585014	cis eQTL	neighbor gene	6	ENTPD1
TCTN3	rs7074403	10	97605057	cis eQTL	neighbor gene	6	ENTPD1
TCTN3	rs10748643	10	97516764	cis eQTL	neighbor gene	1f	ENTPD1
TCTN3	rs2185818	10	97550740	cis eQTL	neighbor gene	1f	ENTPD1
MGMT	rs12243040	10	131272281	cis eQTL	match	6	MGMT
MGMT	rs1711662	10	131276220	cis eQTL	match	6	MGMT
MGMT	rs11016810	10	131287121	cis eQTL	match	6	MGMT
MGMT	rs12269253	10	131295850	cis eQTL	match	6	MGMT
MGMT	rs3858300	10	131342129	cis eQTL	match	6	MGMT
MGMT	rs4751099	10	131346464	cis eQTL	match	6	MGMT
MGMT	rs579952	10	131356084	cis eQTL	match	6	MGMT
MGMT	rs7924302	10	131387183	cis eQTL	match	6	MGMT
MGMT	rs11016847	10	131412157	cis eQTL	match	6	MGMT
MGMT	rs10829610	10	131431068	cis eQTL	match	6	MGMT
MGMT	rs546333	10	131431124	cis eQTL	match	6	MGMT
MGMT	rs12247354	10	131436561	cis eQTL	match	6	MGMT
MGMT	rs11016853	10	131443990	cis eQTL	match	6	MGMT
MGMT	rs7905095	10	131448143	cis eQTL	match	6	MGMT
MGMT	rs2008387	10	131448764	cis eQTL	match	6	MGMT
MGMT	rs11016803	10	131262915	cis eQTL	match	1f	MGMT
MGMT	rs10764881	10	131263831	cis eQTL	match	1f	MGMT
MGMT	rs1762433	10	131269840	cis eQTL	match	1f	MGMT
MGMT	rs11016816	10	131301577	cis eQTL	match	1f	MGMT
TMEM80	rs11246228	11	641563	cis eQTL	match	1f	TMEM80
TMEM80	rs4963126	11	656845	cis eQTL	match	1f	TMEM80
TMEM80	rs7123677	11	688804	cis eQTL	match	1f	TMEM80
TMEM80	rs4963145	11	692384	cis eQTL	match	1f	TMEM80
CD151	rs5030780	11	838110	cis eQTL	match	1f	TSPAN4, POLR2L, LOC653820, CD151
CAT	rs525938	11	34463593	cis eQTL	match	6	CAT
CAT	rs484214	11	34467272	cis eQTL	match	6	CAT
CAT	rs2284369	11	34468936	cis eQTL	match	6	CAT
CAT	rs10836244	11	34481095	cis eQTL	match	6	CAT
CAT	rs2420388	11	34490537	cis eQTL	match	6	CAT
TAPBPL	rs2079867	12	6622111	cis eQTL	match	6	TAPBP-R, TAPBPL, VAMP1
TAPBPL	rs2079868	12	6622346	cis eQTL	match	6	TAPBPL, VAMP1
TAPBPL	rs758739	12	6626369	cis eQTL	match	6	TAPBPL, TAPBPL, VAMP1
TAPBPL	rs917634	12	6631169	cis eQTL	match	6	TAPBPL, VAMP1, CNAP1
TAPBPL	rs1043262	12	6639088	cis eQTL	match	6	TAPBPL, VAMP1
TAPBPL	rs2244083	12	6570539	cis eQTL	match	1b	TAPBPL, TAPBP-R, VAMP1
TAPBPL	rs2534717	12	6573749	cis eQTL	match	1d	TAPBPL, TAPBP-R, VAMP1
TAPBPL	rs2243977	12	6569983	cis eQTL	match	1f	TAPBPL, TAPBP-R, VAMP1
NCAPD2	rs2532484	12	6583403	cis eQTL	match	6	CNAP1, MRPL51, TAPBPL, VAMP1
NCAPD2	rs1981669	12	6598898	cis eQTL	match	1f	CNAP1, MRPL51, TAPBPL, VAMP1
CLEC4A	rs2024303	12	8273765	cis eQTL	neighbor gene	6	C3AR1
CLEC4A	rs7305412	12	8257024	cis eQTL	neighbor gene	1f	C3AR1
TM7SF3	rs7958443	12	27130165	cis eQTL	match	6	TM7SF3
TMBIM4	rs1185888	12	66560879	cis eQTL	match	6	FLJ23235, TMBIM4
TMBIM4	rs2870783	12	66486323	cis eQTL	match	1f	TMBIM4
TMBIM4	rs1168765	12	66513111	cis eQTL	match	1f	FLJ23235, TMBIM4
SOHLH2	rs9565991	13	36838907	cis eQTL	neighbor gene	6	SPG20
SOHLH2	rs9566048	13	36862736	cis eQTL	neighbor gene	6	SPG20
SOHLH2	rs2274293	13	36886469	cis eQTL	neighbor gene	6	SPG20
SOHLH2	rs9575933	13	36910743	cis eQTL	neighbor gene	6	SPG20
SOHLH2	rs9547387	13	36922823	cis eQTL	neighbor gene	6	SPG20
SOHLH2	rs9547190	13	36876703	cis eQTL	neighbor gene	1b	SPG20
SOHLH2	rs9547075	13	36857290	cis eQTL	neighbor gene	1f	SPG20
DNAJC15	rs1540951	13	43531588	cis eQTL	match	6	DNAJC15
DNAJC15	rs9590729	13	43545423	cis eQTL	match	6	DNAJC15
DNAJC15	rs11843683	13	43558672	cis eQTL	match	6	DNAJC15
DNAJC15	rs1011949	13	43562028	cis eQTL	match	6	DNAJC15
DNAJC15	rs17553846	13	43613458	cis eQTL	match	6	DNAJC15
DNAJC15	rs8002942	13	43622941	cis eQTL	match	6	DNAJC15
DNAJC15	rs9533377	13	43644493	cis eQTL	match	6	DNAJC15
DNAJC15	rs10870768	13	43654658	cis eQTL	match	6	DNAJC15
DNAJC15	rs9315986	13	43656443	cis eQTL	match	6	DNAJC15
DNAJC15	rs2806707	13	43666370	cis eQTL	match	6	DNAJC15
DNAJC15	rs11346	13	43683020	cis eQTL	match	6	DNAJC15
DNAJC15	rs4942185	13	43558846	cis eQTL	match	1f	DNAJC15
DNAJC15	rs1886153	13	43559804	cis eQTL	match	1f	DNAJC15
DNAJC15	rs7321249	13	43568914	cis eQTL	match	1f	DNAJC15
DNAJC15	rs1359182	13	43603093	cis eQTL	match	1f	DNAJC15
DNAJC15	rs9562457	13	43636417	cis eQTL	match	1f	DNAJC15
DNAJC15	rs9533381	13	43658209	cis eQTL	match	1f	DNAJC15
DNAJC15	rs9525744	13	43684498	cis eQTL	match	1f	DNAJC15
MED4	rs7997347	13	48624890	cis eQTL	match	1f	MED4
C14orf43	rs7150772	14	74155356	cis eQTL	match	6	C14orf43
C14orf43	rs11624954	14	74162203	cis eQTL	match	6	C14orf43
C14orf43	rs6830	14	74168431	cis eQTL	match	1f	C14orf43
C14orf43	rs17782157	14	74209996	cis eQTL	match	1f	C14orf43
SECISBP2L	rs12185088	15	49037929	cis eQTL	neighbor gene	6	CEP152, CRI1
TMEM8	rs3842950	16	360317	cis eQTL	match	6	AXIN1, NME4, TMEM8
TMEM8	rs7195617	16	376781	cis eQTL	match	6	TMEM8
TMEM8	rs3842949	16	360303	cis eQTL	match	1f	AXIN1, NME4, TMEM8
TMEM8	rs6600212	16	361873	cis eQTL	match	1f	AXIN1, NME4, TMEM8
TMEM8	rs8064205	16	369413	cis eQTL	match	1f	TMEM8
TMEM8	rs3848368	16	414608	cis eQTL	match	1f	TMEM8
TMEM8	rs3830160	16	419092	cis eQTL	match	1f	TMEM8
UBFD1	rs394908	16	23463305	cis eQTL	neighbor gene	6	COG7, DCTN5, HAS1
UBFD1	rs7204714	16	23483353	cis eQTL	neighbor gene	6	DCTN5, HAS1
UBFD1	rs4968011	16	23500558	cis eQTL	neighbor gene	6	DCTN5, HAS1
UBFD1	rs7203580	16	23504248	cis eQTL	neighbor gene	6	DCTN5, HAS1
UBFD1	rs4968013	16	23512592	cis eQTL	neighbor gene	6	DCTN5, HAS1
UBFD1	rs375237	16	23462639	cis eQTL	neighbor gene	1f	DCTN5, HAS1
UBFD1	rs488131	16	23475140	cis eQTL	neighbor gene	1f	DCTN5, HAS1
UBFD1	rs6497674	16	23562309	cis eQTL	neighbor gene	1f	DCTN5, HAS1
AMFR	rs2587871	16	56412526	cis eQTL	match	6	AMFR, BBS2
AMFR	rs2587873	16	56412734	cis eQTL	match	6	AMFR, BBS2
AMFR	rs2432540	16	56419628	cis eQTL	match	6	AMFR, BBS2
AMFR	rs6499837	16	56453981	cis eQTL	match	6	AMFR, BBS2
AMFR	rs7189122	16	56471410	cis eQTL	match	6	AMFR, FLJ10826
AMFR	rs12444921	16	56503416	cis eQTL	match	6	AMFR
AMFR	rs4783941	16	56511736	cis eQTL	match	6	AMFR, BBS2, FLJ10826
AMFR	rs9937444	16	56543558	cis eQTL	match	6	AMFR, BBS2, FLJ10826
AMFR	rs370151	16	56561494	cis eQTL	match	6	AMFR, BBS2, FLJ10826
AMFR	rs1012075	16	56583516	cis eQTL	match	6	AMFR
AMFR	rs2617841	16	56373222	cis eQTL	match	1f	AMFR
AMFR	rs12930151	16	56373308	cis eQTL	match	1f	AMFR, BBS2
AMFR	rs2440467	16	56417047	cis eQTL	match	1f	AMFR, BBS2
AMFR	rs2966205	16	56446612	cis eQTL	match	1f	AMFR, BBS2
AMFR	rs2161738	16	56542340	cis eQTL	match	1f	AMFR
HPR	rs4788579	16	71951845	cis eQTL	match	6	HP
HPR	rs9925462	16	72000195	cis eQTL	match	6	HP
HPR	rs9938025	16	72022041	cis eQTL	match	6	HP
HPR	rs7185407	16	72034957	cis eQTL	match	6	DHX38, HP
HPR	rs2550035	16	72113416	cis eQTL	match	6	DHX38, HP
HPR	rs10492813	16	72122463	cis eQTL	match	6	DHX38, HP
HPR	rs8060484	16	72249130	cis eQTL	match	6	HP
HPR	rs1549292	16	71983664	cis eQTL	match	1f	HP
HPR	rs12708919	16	71986995	cis eQTL	match	1f	HP
HPR	rs9928413	16	72001110	cis eQTL	match	1f	HP
HPR	rs8059437	16	72116467	cis eQTL	match	1f	DHX38, HP
HPR	rs2240243	16	72137561	cis eQTL	match	1f	DHX38, HP
HPR	rs8051882	16	72142072	cis eQTL	match	1f	DHX38, HP
HPR	rs6499560	16	72147666	cis eQTL	match	1f	DHX38, HP
HPR	rs3909541	16	72201119	cis eQTL	match	1f	HP
HPR	rs12918956	16	72224335	cis eQTL	match	1f	HP
TIMM22	rs333625	17	891211	cis eQTL	match	6	TIMM22
TIMM22	rs9896110	17	903819	cis eQTL	match	6	TIMM22
TIMM22	rs2586238	17	902322	cis eQTL	match	1f	TIMM22
TIMM22	rs1054083	17	908529	cis eQTL	match	1f	TIMM22
C17orf81	rs222852	17	7140606	cis eQTL	match	1f	DERP6, DULLARD
C17orf81	rs8067500	17	7172631	cis eQTL	match	1f	C17orf81, DERP6, DULLARD
C17orf81	rs2654185	17	7183362	cis eQTL	match	1f	C17orf81, DERP6, DULLARD
MPRIP	rs10852844	17	17009331	cis eQTL	match	1f	M-RIP
MPRIP	rs7218781	17	17085409	cis eQTL	match	1f	M-RIP
ZNHIT3	rs2306589	17	34848874	cis eQTL	neighbor gene	6	MGC4172, MYOHD1
SPATA20	rs3785915	17	48613837	cis eQTL	match	1f	SPATA20, FLJ21347
FTSJ3	rs6504177	17	61812655	cis eQTL	match	6	FTSJ3, CD79B
FTSJ3	rs6504178	17	61812733	cis eQTL	match	6	FTSJ3, PSMC5, CD79B
FTSJ3	rs11654841	17	61838259	cis eQTL	match	6	FTSJ3, CD79B
FTSJ3	rs968719	17	61908271	cis eQTL	match	6	FTSJ3, CD79B, SMARCD2
FTSJ3	rs2665797	17	61922485	cis eQTL	match	6	FTSJ3, CD79B, SMARCD2
FTSJ3	rs2665795	17	61925272	cis eQTL	match	6	FTSJ3, CD79B, SMARCD2
FTSJ3	rs2584608	17	61936710	cis eQTL	match	6	FTSJ3, CD79B, SMARCD2
FTSJ3	rs2854214	17	61945449	cis eQTL	match	6	FTSJ3, CD79B
FTSJ3	rs2665850	17	61954112	cis eQTL	match	6	FTSJ3, CD79B
FTSJ3	rs12450683	17	61984299	cis eQTL	match	6	FTSJ3, CD79B
FTSJ3	rs17631394	17	61646000	cis eQTL	neighbor gene	6	SMARCD2
FTSJ3	rs16947005	17	61702989	cis eQTL	neighbor gene	6	SMARCD2
FTSJ3	rs8075273	17	61728881	cis eQTL	neighbor gene	6	SMARCD2
FTSJ3	rs2013288	17	61785904	cis eQTL	neighbor gene	6	SMARCD2
FTSJ3	rs9891018	17	61827856	cis eQTL	neighbor gene	6	SMARCD2
FTSJ3	rs11079511	17	61858537	cis eQTL	neighbor gene	6	SMARCD2
FTSJ3	rs2854218	17	61942940	cis eQTL	neighbor gene	6	SMARCD2
FTSJ3	rs2665831	17	61912392	cis eQTL	match	1a	FTSJ3, CD79B, SMARCD2
FTSJ3	rs2727330	17	61925498	cis eQTL	match	1b	FTSJ3, CD79B, SMARCD2
FTSJ3	rs721575	17	61782920	cis eQTL	match	1f	FTSJ3, CD79B
FTSJ3	rs4968661	17	61796306	cis eQTL	match	1f	FTSJ3
FTSJ3	rs2044125	17	61863184	cis eQTL	match	1f	FTSJ3, CD79B
FTSJ3	rs6919	17	61909485	cis eQTL	match	1f	FTSJ3, CD79B
FTSJ3	rs11658329	17	61763031	cis eQTL	neighbor gene	1f	SMARCD2
FTSJ3	rs7211213	17	61769456	cis eQTL	neighbor gene	1f	SMARCD2
FTSJ3	rs8076717	17	61850301	cis eQTL	neighbor gene	1f	SMARCD2
FTSJ3	rs8069687	17	61883023	cis eQTL	neighbor gene	1f	SMARCD2
FTSJ3	rs2665846	17	61988923	cis eQTL	neighbor gene	1f	CD79B
MXRA7	rs7215451	17	74701717	cis eQTL	match	6	MXRA7
MXRA7	rs11868472	17	74701165	cis eQTL	match	1f	MXRA7
MXRA7	rs2240774	17	74710572	cis eQTL	match	1f	MXRA7
MXRA7	rs2286585	17	74712310	cis eQTL	match	1f	MXRA7
MXRA7	rs9916811	17	74749273	cis eQTL	match	1f	MXRA7
USP36	rs17736494	17	76728668	cis eQTL	match	6	USP36
USP36	rs2889479	17	76784198	cis eQTL	match	6	USP36
USP36	rs8182269	17	76789991	cis eQTL	match	6	USP36
USP36	rs1531797	17	76822168	cis eQTL	match	6	USP36
USP36	rs6501238	17	76669739	cis eQTL	match	1b	USP36
USP36	rs7224711	17	76772288	cis eQTL	match	1b	USP36
USP36	rs8076794	17	76661269	cis eQTL	match	1f	USP36
USP36	rs7215260	17	76677481	cis eQTL	match	1f	USP36
USP36	rs10512617	17	76693551	cis eQTL	match	1f	USP36
USP36	rs7220955	17	76700063	cis eQTL	match	1f	USP36
USP36	rs9903760	17	76737847	cis eQTL	match	1f	USP36
USP36	rs6501243	17	76744555	cis eQTL	match	1f	USP36
USP36	rs8079047	17	76775673	cis eQTL	match	1f	USP36
USP36	rs3744800	17	76793825	cis eQTL	match	1f	USP36
CEP192	rs11080620	18	13029068	cis eQTL	match	6	CEP192
CEP192	rs6505780	18	13069782	cis eQTL	match	6	CEP192
CEP192	rs547084	18	13123645	cis eQTL	match	6	CEP192
CEP192	rs576963	18	13145264	cis eQTL	match	6	CEP192
CEP192	rs8088313	18	12977206	cis eQTL	match	1f	CEP192
CEP192	rs578208	18	13068132	cis eQTL	match	1f	CEP192
CEP192	rs1787004	18	13131395	cis eQTL	match	1f	CEP192
PIGN	rs1472804	18	59822319	cis eQTL	match	6	PIGN
PIGN	rs9953509	18	59831462	cis eQTL	match	6	PIGN
PIGN	rs4941116	18	59836008	cis eQTL	match	6	PIGN
PIGN	rs17716459	18	59840204	cis eQTL	match	6	PIGN
PIGN	rs10439025	18	59852732	cis eQTL	match	6	PIGN
PIGN	rs7235710	18	59852101	cis eQTL	match	1f	PIGN
MATCH2	rs17160495	19	8516278	cis eQTL	match	6	MATCH2
MATCH2	rs2894538	19	8518415	cis eQTL	match	6	MATCH2
MATCH2	rs17160520	19	8548589	cis eQTL	match	1c	MATCH2
MATCH2	rs7259200	19	8543921	cis eQTL	match	1f	MATCH2
MATCH2	rs2277987	19	8552273	cis eQTL	match	1f	MATCH2
ZNF266	rs7247108	19	9401704	cis eQTL	match	6	ZNF266
ZNF266	rs10745023	19	9413896	cis eQTL	match	6	ZNF266, OR7D2
ZNF266	rs2033482	19	9418184	cis eQTL	match	6	ZNF266, OR7D2, SNF1LK
ZNF266	rs11669550	19	9487592	cis eQTL	match	6	ZNF266
ZNF266	rs11672602	19	9502587	cis eQTL	match	6	ZNF266, OR7D2, SNF1LK
MRPL34	rs3826700	19	17426501	cis eQTL	match	1f	MRPL34, ANKRD41
ANKRD27	rs259219	19	33138067	cis eQTL	match	6	ANKRD27
TMEM149	rs3848662	19	36216056	cis eQTL	match	1f	TMEM149, U2AF1L3, U2AF1L4
TMEM149	rs12459634	19	36230174	cis eQTL	match	1f	TMEM149, FLJ22573, U2AF1L4
HNRNPL	rs2278011	19	39334811	cis eQTL	match	1f	HNRPL
CARD8	rs1010089	19	48702219	cis eQTL	match	6	CARD8
CARD8	rs4802442	19	48709127	cis eQTL	match	6	CARD8
CARD8	rs1062808	19	48711476	cis eQTL	match	6	CARD8
CARD8	rs3745718	19	48715153	cis eQTL	match	6	CARD8
CARD8	rs11669386	19	48715346	cis eQTL	match	6	CARD8
CARD8	rs12052070	19	48719991	cis eQTL	match	6	CARD8
CARD8	rs17294094	19	48720926	cis eQTL	match	6	CARD8
CARD8	rs3826823	19	48720983	cis eQTL	match	6	FUT2, KDELR1, SULT2B1, CARD8
CARD8	rs9304675	19	48737449	cis eQTL	match	6	CARD8
CARD8	rs2043211	19	48737706	cis eQTL	match	6	CARD8
CARD8	rs11665831	19	48710197	cis eQTL	match	1b	CARD8
CARD8	rs11669584	19	48710180	cis eQTL	match	1f	CARD8
CARD8	rs6509365	19	48743469	cis eQTL	match	1f	CARD8
CPNE1	rs6119625	20	34160455	cis eQTL	match	6	CPNE1, SCAND1
CPNE1	rs2425071	20	34292961	cis eQTL	match	6	CPNE1, SCAND1
CPNE1	rs11699044	20	34312713	cis eQTL	match	6	CPNE1, SCAND1
CPNE1	rs3827029	20	34332784	cis eQTL	match	6	CPNE1, SCAND1
CPNE1	rs1970357	20	34339200	cis eQTL	match	6	CPNE1, SCAND1
CPNE1	rs11907811	20	34428078	cis eQTL	match	6	CPNE1, SCAND1
CPNE1	rs2064511	20	34448810	cis eQTL	match	6	CPNE1, SCAND1
CPNE1	rs6060677	20	34499368	cis eQTL	match	6	CPNE1, SCAND1
CPNE1	rs6060692	20	34517925	cis eQTL	match	6	CPNE1, SCAND1
CPNE1	rs6060741	20	34571484	cis eQTL	match	6	CPNE1, SCAND1
CPNE1	rs6088887	20	34171324	cis eQTL	match	1b	CPNE1, SCAND1
CPNE1	rs6060582	20	34313297	cis eQTL	match	1b	CPNE1, SCAND1
CPNE1	rs6120998	20	34187313	cis eQTL	match	1f	CPNE1, SCAND1
CPNE1	rs2425132	20	34338390	cis eQTL	match	1f	CPNE1, SCAND1
CPNE1	rs2425137	20	34345396	cis eQTL	match	1f	CPNE1
CPNE1	rs3829829	20	34537160	cis eQTL	match	1f	CPNE1
CPNE1	rs11697672	20	34624622	cis eQTL	match	1f	CPNE1, SCAND1
RWDD2B	rs2831954	21	30040511	cis eQTL	neighbor gene	6	ZNF294
RWDD2B	rs2205421	21	30058283	cis eQTL	neighbor gene	6	ZNF294
RWDD2B	rs2037972	21	30179535	cis eQTL	neighbor gene	6	LOC643720, ZNF294
RWDD2B	rs2738968	21	30262468	cis eQTL	neighbor gene	6	LOC643720, ZNF294
RWDD2B	rs2832147	21	30344942	cis eQTL	neighbor gene	6	LOC643720, ZNF294
RWDD2B	rs2832153	21	30409057	cis eQTL	neighbor gene	6	ZNF294
RWDD2B	rs1153265	21	30009951	cis eQTL	neighbor gene	1f	ZNF294
RWDD2B	rs1236425	21	30016852	cis eQTL	neighbor gene	1f	ZNF294
RWDD2B	rs2254638	21	30256283	cis eQTL	neighbor gene	1f	LOC643720, ZNF294
RWDD2B	rs2247809	21	30330451	cis eQTL	neighbor gene	1f	ZNF294
RWDD2B	rs8128151	21	30405763	cis eQTL	neighbor gene	1f	LOC643720, ZNF294
GSTT1	rs2330626	22	24209759	cis eQTL	match	6	GSTT1
GSTT1	rs4428104	22	24210050	cis eQTL	match	6	GSTT1, DDT
GSTT1	rs9612496	22	24221405	cis eQTL	match	6	GSTT1, DDT
GSTT1	rs1129067	22	24228125	cis eQTL	match	6	GSTT1
GSTT1	rs4820571	22	24242973	cis eQTL	match	6	GSTT1, DDT, MIF
GSTT1	rs5751761	22	24243736	cis eQTL	match	6	GSTT1, DDT, MIF
GSTT1	rs2154594	22	24254055	cis eQTL	match	6	GSTT1, ENST00000316506, MIF, DDT
GSTT1	rs2186366	22	24254113	cis eQTL	match	6	GSTT1, DDT, MIF
GSTT1	rs1002286	22	24257337	cis eQTL	match	6	GSTT1, DDT, MIF
GSTT1	rs915590	22	24261143	cis eQTL	match	6	DDT, GSTT1, MIF
GSTT1	rs4822458	22	24265659	cis eQTL	match	6	GSTT1
GSTT1	rs1892715	22	24269430	cis eQTL	match	6	GSTT1, DDT, MIF
GSTT1	rs140245	22	24329711	cis eQTL	match	6	GSTT1, DDT, MIF
GSTT1	rs17004811	22	24404830	cis eQTL	match	6	GSTT1, DDT, MIF
GSTT1	rs2012133	22	24234734	cis eQTL	match	1d	GSTT1, DDT, MIF
GSTT1	rs9612503	22	24232875	cis eQTL	match	1f	GSTT1, DDT
GSTT1	rs5760090	22	24233592	cis eQTL	match	1f	GSTT1
GSTT1	rs738806	22	24234172	cis eQTL	match	1f	GSTT1, GSTT2, GSTT2B, DDT, MIF
GSTT1	rs2012124	22	24234664	cis eQTL	match	1f	GSTT1, DDT, MIF
GSTT1	rs2000467	22	24241533	cis eQTL	match	1f	GSTT1, DDT, MIF
GSTT1	rs5760106	22	24250645	cis eQTL	match	1f	GSTT1, DDT, MIF
GSTT1	rs5751770	22	24252842	cis eQTL	match	1f	GSTT1, DDT, MIF
GSTT1	rs5996635	22	24270777	cis eQTL	match	1f	GSTT1, GSTT2, GSTT2B, DDT, MIF
GSTT1	rs113413	22	24292264	cis eQTL	match	1f	GSTT1, DDT, MIF
GSTT1	rs1006771	22	24314006	cis eQTL	match	1f	GSTT1, DDT, MIF
GSTT1	rs5760176	22	24402321	cis eQTL	match	1f	GSTT1, DDT, MIF
GSTT1	rs738809	22	24405492	cis eQTL	match	1f	GSTT1, DDT, MIF
H1F0	rs2899293	22	38242813	cis eQTL	match	6	GCAT, H1F0, PRKCABP, TRIOBP
H1F0	rs139842	22	38272929	cis eQTL	match	6	GCAT, H1F0, PRKCABP, TRIOBP
H1F0	rs139892	22	38388203	cis eQTL	match	6	H1F0, PRKCABP, TRIOBP
H1F0	rs139895	22	38397034	cis eQTL	match	6	H1F0, PRKCABP, TRIOBP
H1F0	rs4821722	22	38255325	cis eQTL	neighbor gene	6	GCAT, TRIOBP
H1F0	rs139852	22	38283605	cis eQTL	neighbor gene	1b	GCAT, TRIOBP
H1F0	rs4821723	22	38300967	cis eQTL	match	1f	GCAT, H1F0, PRKCABP, TRIOBP
H1F0	rs139886	22	38371328	cis eQTL	match	1f	H1F0, PRKCABP, TRIOBP
H1F0	rs762982	22	38144235	cis eQTL	neighbor gene	1f	GCAT, TRIOBP
H1F0	rs4821708	22	38164106	cis eQTL	neighbor gene	1f	GCAT, TRIOBP
H1F0	rs5756813	22	38175477	cis eQTL	neighbor gene	1f	GCAT, H1F0, TRIOBP
H1F0	rs2285177	22	38205894	cis eQTL	neighbor gene	1f	AL832562, TRIOBP, GCAT, TRIOBP
H1F0	rs7290156	22	38218637	cis eQTL	neighbor gene	1f	GCAT, TRIOBP
