# Supplementary material for: Systematic Genetic Analysis Identifies Cis-eQTL Target Genes Associated with Glioblastoma Patient Survival
Source: PLoS One. 2014 Aug 18;9(8):e105393. doi: 10.1371/journal.pone.0105393 (PMC4136869; doi:10.1371/journal.pone.0105393)
Supplement: Table S5 — (XLSX) [file pone.0105393.s009.xlsx]

## Sheet: Sheet1
Table S5. GSTT1 cis eQTLs shared between GBM and cell lines/normal tissues in RegulomeDB. All GSTT1 cis-eQTLs identified from GBM are shown in RegulomeDB except one association.
RSid	Chr	Pos	Gene	RegulomeDB_score	eQTL_status	cell lines/tissues	Reference
rs2330626	chr22	24209758	GSTT1	6	cis eQTL	Monocytes	1
rs4428104	chr22	24210049	GSTT1	6	cis eQTL	Monocytes, Lymphoblastoid	1, 2
rs9612496	chr22	24221404	GSTT1	6	cis eQTL	Monocytes, Lymphoblastoid	1, 2
rs1129067	chr22	24228124	GSTT1	6	cis eQTL	Monocytes, Lymphoblastoid	1, 2
rs9612503	chr22	24232874	GSTT1	1f	cis eQTL	Monocytes, Lymphoblastoid	1, 2
rs5760090	chr22	24233591	GSTT1	1f	cis eQTL	Monocytes, Lymphoblastoid	1, 2
rs738806	chr22	24234171	GSTT1	1f	cis eQTL	Monocytes	1
rs2012124	chr22	24234663	GSTT1	1f	cis eQTL	Monocytes	1
rs2012133	chr22	24234733	GSTT1	1d	cis eQTL	Monocytes	1
rs2000467	chr22	24241532	GSTT1	1f	cis eQTL	Monocytes, Lymphoblastoid	1, 3
rs2000468	chr22	24241610		5	NA
rs4820571	chr22	24242972	GSTT1	6	cis eQTL	Monocytes, Lymphoblastoid	1, 3
rs5751761	chr22	24243735	GSTT1	6	cis eQTL	Monocytes, Lymphoblastoid	1, 2, 3
rs5760106	chr22	24250644	GSTT1	1f	cis eQTL	Monocytes	1
rs5751770	chr22	24252841	GSTT1	1f	cis eQTL	Monocytes	1
rs2154594	chr22	24254054	GSTT1	6	cis eQTL	Monocytes, Lymphoblastoid, Cortex	1, 2, 3, 4
rs2186366	chr22	24254112	GSTT1	6	cis eQTL	Monocytes, Lymphoblastoid, Cortex	1, 2, 3, 4
rs1002286	chr22	24257336	GSTT1	6	cis eQTL	Monocytes, Lymphoblastoid	1, 2, 3
rs915590	chr22	24261142	GSTT1	6	cis eQTL	Monocytes	1
rs4822458	chr22	24265658	GSTT1	6	cis eQTL	Fibroblasts, Lymphoblastoid, T-cells	2, 3, 5
rs1892715	chr22	24269429	GSTT1	6	cis eQTL	Monocytes	1
rs5996635	chr22	24270776	GSTT1	1f	cis eQTL	Monocytes	1
rs113413	chr22	24292263	GSTT1	1f	cis eQTL	Monocytes	1
rs1006771	chr22	24314005	GSTT1	1f	cis eQTL	Monocytes, Lymphoblastoid	1, 3
rs140245	chr22	24329710	GSTT1	6	cis eQTL	Monocytes	1
rs5760176	chr22	24402320	GSTT1	1f	cis eQTL	Monocytes, Lymphoblastoid	1, 2, 3
rs17004811	chr22	24404829	GSTT1	6	cis eQTL	Monocytes, Lymphoblastoid, Cortex	1, 2, 3, 4
rs738809	chr22	24405491	GSTT1	1f	cis eQTL	Fibroblasts, Lymphoblastoid, T-cells, Cortex	1, 2, 4, 5
Reference:
1. Zeller T, Wild P, Szymczak S et al: Genetics and beyond--the transcriptome of human monocytes and disease susceptibility. PloS one 2010; 5: e10693. (PMID: 20502693)
2. Veyrieras JB, Kudaravalli S, Kim SY et al: High-resolution mapping of expression-QTLs yields insight into human gene regulation. PLoS genetics 2008; 4: e1000214. (PMID: 18846210)
3. Stranger BE, Nica AC, Forrest MS et al: Population genomics of human gene expression. Nature genetics 2007; 39: 1217-1224. (PMID: 17873874)
4. Myers AJ, Gibbs JR, Webster JA et al: A survey of genetic human cortical gene expression. Nature genetics 2007; 39: 1494-1499. (PMID: 17982457)
5. Dimas AS, Deutsch S, Stranger BE et al: Common regulatory variation impacts gene expression in a cell type-dependent manner. Science 2009; 325: 1246-1250. (PMID: 19644074)
