# Supplementary material for: Systematic Genetic Analysis Identifies Cis-eQTL Target Genes Associated with Glioblastoma Patient Survival
Source: PLoS One. 2014 Aug 18;9(8):e105393. doi: 10.1371/journal.pone.0105393 (PMC4136869; doi:10.1371/journal.pone.0105393)
Supplement: Table S6 — (XLSX) [file pone.0105393.s010.xlsx]

## Sheet: Sheet1
Table S6. cis-eQTL associations shared beteen GBM and Breast Cancer in the published study. Approximately 25% of cis-eQTLs identified from GBM are shared in Breast Cancer.
GENE	geneID	snpID	rsID	Chr	Pos	P-value
CRYZ	1429	SNP_A-8573056	rs277375	1	75204143	1.80845e-08
CRYZ	1429	SNP_A-8526681	rs405445	1	75221150	7.01189e-11
CRYZ	1429	SNP_A-8427675	rs3931020	1	75235317	4.66923e-06
CRYZ	1429	SNP_A-4231671	rs1475396	1	75242396	8.69844e-07
CRYZ	1429	SNP_A-2257226	rs10874274	1	75252134	2.31457e-07
CRYZ	1429	SNP_A-1790014	rs927904	1	75260328	4.34573e-06
CRYZ	1429	SNP_A-4231718	rs1969111	1	75263485	5.4355e-07
CCBL2	56267	SNP_A-2118585	rs10801690	1	89373371	1.97466e-12
CCBL2	56267	SNP_A-1842037	rs7532151	1	89388944	1.31082e-11
CCBL2	56267	SNP_A-8404781	rs6682686	1	89423920	8.51031e-12
CCBL2	56267	SNP_A-1792401	rs1325922	1	89427453	6.84128e-14
CCBL2	56267	SNP_A-1792410	rs3753683	1	89427571	6.84128e-14
CCBL2	56267	SNP_A-8307246	rs1409149	1	89429149	1.40716e-12
CCBL2	56267	SNP_A-8539017	rs3753679	1	89435414	9.41353e-13
CCBL2	56267	SNP_A-1953176	rs7517036	1	89443967	2.8376e-13
GSTM3	2947	SNP_A-4299334	rs1887547	1	110295772	3.69558e-09
C2orf43	60526	SNP_A-2114816	rs13394027	2	20882056	3.07558e-06
C2orf43	60526	SNP_A-8550741	rs10182643	2	20884586	2.47531e-06
MRPL19	9801	SNP_A-8564167	rs11681638	2	75829679	3.85516e-06
MRPL19	9801	SNP_A-8671824	rs1859710	2	75862932	2.5732e-09
MRPL19	9801	SNP_A-2109805	rs17689863	2	75882399	1.08607e-10
MRPL19	9801	SNP_A-2054658	rs3732304	2	75882855	6.11641e-09
MRPL19	9801	SNP_A-8456552	rs10165899	2	75883276	1.01198e-09
MRPL19	9801	SNP_A-4229668	rs17690224	2	75892111	5.77185e-10
MRPL19	9801	SNP_A-2006486	rs4853169	2	75906972	1.52057e-10
THNSL2	55258	SNP_A-2248289	rs2970924	2	88433305	8.81851e-09
THNSL2	55258	SNP_A-2006536	rs4386315	2	88435831	7.583e-10
THNSL2	55258	SNP_A-1928789	rs10168005	2	88445815	3.45618e-09
THNSL2	55258	SNP_A-2057921	rs12463835	2	88446612	1.05174e-08
THNSL2	55258	SNP_A-8634153	rs10173112	2	88463155	1.17268e-16
THNSL2	55258	SNP_A-8495295	rs4359651	2	88464840	6.2347e-17
THNSL2	55258	SNP_A-1909356	rs4633926	2	88465476	1.68021e-09
THNSL2	55258	SNP_A-1914497	rs2139100	2	88474370	2.33881e-08
THNSL2	55258	SNP_A-1950564	rs2292868	2	88475047	6.35214e-06
THNSL2	55258	SNP_A-8652207	rs1878813	2	88498277	4.91886e-06
LARS2	23395	SNP_A-4209431	rs1877960	3	45496144	8.81054e-06
LARS2	23395	SNP_A-2209977	rs3774692	3	45507305	2.71788e-05
LARS2	23395	SNP_A-2212808	rs12638088	3	45537973	5.08246e-06
LARS2	23395	SNP_A-2029482	rs2276860	3	45559621	5.36435e-06
LARS2	23395	SNP_A-1894576	rs3821895	3	45587983	5.36435e-06
TREX1	11277	SNP_A-2031442	rs6784322	3	48422235	1.46867e-05
TREX1	11277	SNP_A-2008673	rs6442119	3	48440178	4.92264e-06
TREX1	11277	SNP_A-4235502	rs9812647	3	48448914	1.07462e-06
TREX1	11277	SNP_A-2209637	rs13314659	3	48449149	3.52845e-06
TREX1	11277	SNP_A-8383994	rs13069724	3	48478039	3.10774e-06
TREX1	11277	SNP_A-4297219	rs9876781	3	48487338	2.42114e-07
TREX1	11277	SNP_A-4254321	rs9838618	3	48487353	5.124e-07
TREX1	11277	SNP_A-2298706	rs2242150	3	48505964	3.31373e-07
ZNF654	55279	SNP_A-4234222	rs1051436	3	88101530	1.26983e-05
ZNF654	55279	SNP_A-2156062	rs9834501	3	88128843	2.82048e-05
ZNF654	55279	SNP_A-2136881	rs9310074	3	88145070	2.33477e-06
ZNF654	55279	SNP_A-1882388	rs6551294	3	88254008	2.21978e-06
ZNF654	55279	SNP_A-8382386	rs7427047	3	88258450	5.28411e-06
ZNF654	55279	SNP_A-2287367	rs9856990	3	88268381	1.50147e-05
WDR41	55255	SNP_A-1919812	rs335628	5	76729538	4.57309e-28
NQO2	4835	SNP_A-8625870	rs2165123	6	2950980	1.55169e-06
NQO2	4835	SNP_A-1954322	rs2326106	6	2989582	1.01379e-06
NQO2	4835	SNP_A-1792103	rs6938396	6	3023467	1.98326e-07
NQO2	4835	SNP_A-4259349	rs927340	6	3023718	2.53977e-07
NQO2	4835	SNP_A-2137810	rs9503365	6	3033805	9.43776e-08
NQO2	4835	SNP_A-1871764	rs7775671	6	3036770	4.85852e-08
NQO2	4835	SNP_A-8429105	rs9503372	6	3039989	5.87373e-07
NQO2	4835	SNP_A-8695610	rs9503376	6	3047446	5.01587e-10
BTN3A2	11118	SNP_A-2209628	rs9467714	6	26340785	4.38837e-06
BTN3A2	11118	SNP_A-8371803	rs1978	6	26377573	1.04075e-09
QRSL1	55278	SNP_A-1987150	rs7756087	6	107039428	2.68703e-08
QRSL1	55278	SNP_A-8667555	rs12199993	6	107085978	4.79441e-10
QRSL1	55278	SNP_A-8549907	rs7750365	6	107089289	3.26944e-10
QRSL1	55278	SNP_A-8389249	rs11153019	6	107090614	7.09167e-15
QRSL1	55278	SNP_A-8464551	rs9400040	6	107091199	1.1428e-09
QRSL1	55278	SNP_A-1987154	rs1026619	6	107114361	2.23612e-15
QRSL1	55278	SNP_A-8337817	rs3121434	6	107128371	9.99453e-14
QRSL1	55278	SNP_A-1840694	rs910528	6	107151522	3.42518e-08
QRSL1	55278	SNP_A-2246037	rs2064577	6	107176563	5.47071e-06
HDDC2	51020	SNP_A-2254993	rs3799757	6	125519138	2.05319e-05
HDDC2	51020	SNP_A-1931937	rs3778458	6	125520139	1.58972e-05
HDDC2	51020	SNP_A-4211956	rs2275623	6	125574696	2.79008e-08
HDDC2	51020	SNP_A-8669954	rs7752672	6	125587423	1.88971e-06
HDDC2	51020	SNP_A-8702376	rs9491343	6	125588528	2.86812e-06
HDDC2	51020	SNP_A-4230888	rs9482625	6	125590902	5.62644e-10
HDDC2	51020	SNP_A-8702965	rs9491346	6	125592794	3.76614e-10
HDDC2	51020	SNP_A-4275274	rs9491352	6	125596750	2.05093e-10
HDDC2	51020	SNP_A-2152731	rs9482637	6	125607559	5.07128e-10
HDDC2	51020	SNP_A-2024513	rs6904289	6	125607697	1.55028e-06
HDDC2	51020	SNP_A-2160713	rs9491369	6	125611254	1.04286e-09
HDDC2	51020	SNP_A-1810694	rs2243390	6	125621618	1.88906e-10
HDDC2	51020	SNP_A-1810662	rs2243389	6	125621645	1.54664e-10
HDDC2	51020	SNP_A-8698899	rs9491384	6	125631559	2.90761e-07
HDDC2	51020	SNP_A-1949782	rs9491385	6	125633031	1.01306e-06
HDDC2	51020	SNP_A-2114375	rs9482641	6	125633369	1.34364e-06
HDDC2	51020	SNP_A-1987532	rs6935961	6	125636350	6.99889e-07
PSPH	5723	SNP_A-8500800	rs11238377	7	55776532	4.05554e-15
PSPH	5723	SNP_A-2149700	rs7809922	7	55823581	1.60894e-15
PSPH	5723	SNP_A-4196248	rs11238381	7	55891901	5.65404e-18
PSPH	5723	SNP_A-8669718	rs10499759	7	55929539	1.20593e-08
MYOM2	9172	SNP_A-8317585	rs4876222	8	2074042	1.92522e-05
MYOM2	9172	SNP_A-8591352	rs12680793	8	2080289	7.37693e-08
MYOM2	9172	SNP_A-4258154	rs2099746	8	2095441	2.90768e-07
MYOM2	9172	SNP_A-1955221	rs6986035	8	2097403	3.01958e-07
MYOM2	9172	SNP_A-4304640	rs6987264	8	2102514	7.37538e-08
HMBOX1	79618	SNP_A-8280715	rs17451343	8	28706275	2.01994e-05
HMBOX1	79618	SNP_A-1818171	rs7009478	8	28753368	3.11474e-06
HMBOX1	79618	SNP_A-8280716	rs4732657	8	28755988	1.10989e-09
HMBOX1	79618	SNP_A-1942692	rs7843057	8	28776909	3.22224e-06
HMBOX1	79618	SNP_A-2179567	rs4732893	8	28794678	1.49035e-11
HMBOX1	79618	SNP_A-1992855	rs11778263	8	28825422	8.93e-08
HMBOX1	79618	SNP_A-4259830	rs4732896	8	28825474	3.35585e-11
HMBOX1	79618	SNP_A-8479952	rs4407834	8	28841821	5.95097e-11
HMBOX1	79618	SNP_A-1992857	rs1487969	8	28885661	7.86832e-11
HMBOX1	79618	SNP_A-2013319	rs6558089	8	28894237	2.89511e-11
HMBOX1	79618	SNP_A-4301612	rs2693	8	28924858	3.40658e-12
HMBOX1	79618	SNP_A-8318604	rs6993645	8	28933444	3.58052e-06
HMBOX1	79618	SNP_A-8588359	rs10091515	8	28958517	2.06347e-07
NUDT2	318	SNP_A-1996588	rs7045680	9	34281390	6.95046e-07
C9orf95	54981	SNP_A-2157125	rs10869495	9	77699899	7.82648e-09
C9orf95	54981	SNP_A-1996864	rs3780178	9	77708152	1.46739e-06
C9orf95	54981	SNP_A-2228085	rs6560421	9	77744416	4.46854e-09
SURF1	6834	SNP_A-8528995	rs658517	9	136222490	1.89753e-06
SURF1	6834	SNP_A-2014560	rs1179037	9	136238509	1.64784e-06
SURF1	6834	SNP_A-4233215	rs3124752	9	136264493	1.4864e-05
SURF1	6834	SNP_A-8434769	rs3118667	9	136291063	1.38916e-07
SURF1	6834	SNP_A-4242716	rs3124768	9	136304497	1.06932e-07
SURF1	6834	SNP_A-8324539	rs2073932	9	136305439	1.31824e-06
MGMT	4255	SNP_A-8714886	rs12243040	10	131272281	3.11068e-07
MGMT	4255	SNP_A-2090642	rs1711662	10	131276220	7.40126e-07
MGMT	4255	SNP_A-8677093	rs11016810	10	131287121	3.53373e-06
MGMT	4255	SNP_A-8488584	rs12269253	10	131295850	2.5413e-05
MGMT	4255	SNP_A-8359808	rs11016816	10	131301577	1.77188e-05
MGMT	4255	SNP_A-8337279	rs3858300	10	131342129	5.1339e-08
MGMT	4255	SNP_A-8515881	rs4751099	10	131346464	3.18555e-06
MGMT	4255	SNP_A-8552582	rs579952	10	131356084	1.55318e-05
MGMT	4255	SNP_A-2084159	rs7924302	10	131387183	2.56178e-06
MGMT	4255	SNP_A-2153523	rs11016847	10	131412157	6.57787e-06
MGMT	4255	SNP_A-1918552	rs10829610	10	131431068	5.37728e-06
MGMT	4255	SNP_A-2042556	rs546333	10	131431124	8.97928e-07
MGMT	4255	SNP_A-8684215	rs12247354	10	131436561	1.82876e-06
MGMT	4255	SNP_A-4302872	rs11016853	10	131443990	7.38261e-07
MGMT	4255	SNP_A-2144419	rs7905095	10	131448143	2.62508e-06
MGMT	4255	SNP_A-2155880	rs2008387	10	131448764	1.7682e-05
TMEM80	283232	SNP_A-8552932	rs11246228	11	641563	1.1004e-06
TMEM80	283232	SNP_A-2077745	rs4963126	11	656845	3.94705e-11
CD151	977	SNP_A-8629254	rs5030780	11	838110	1.90633e-07
TAPBPL	55080	SNP_A-8714921	rs2243977	12	6569983	7.21287e-10
TAPBPL	55080	SNP_A-1902902	rs2244083	12	6570539	3.13349e-09
TAPBPL	55080	SNP_A-1782701	rs2534717	12	6573749	3.09654e-11
TAPBPL	55080	SNP_A-2085538	rs2079867	12	6622111	1.58564e-09
TAPBPL	55080	SNP_A-1887508	rs2079868	12	6622346	5.35579e-08
TAPBPL	55080	SNP_A-8346591	rs758739	12	6626369	4.29088e-09
TAPBPL	55080	SNP_A-8595661	rs917634	12	6631169	5.08476e-07
TAPBPL	55080	SNP_A-8588677	rs1043262	12	6639088	9.028e-10
SOHLH2	54937	SNP_A-1808690	rs9546762	13	36796263	1.15377e-13
SOHLH2	54937	SNP_A-2126157	rs943895	13	36796536	9.01773e-14
SOHLH2	54937	SNP_A-1807882	rs4397985	13	36805707	9.01773e-14
SOHLH2	54937	SNP_A-2254006	rs4272901	13	36805834	4.70352e-13
SOHLH2	54937	SNP_A-2229620	rs2094135	13	36812104	9.97378e-14
SOHLH2	54937	SNP_A-2294837	rs9546862	13	36818037	4.70352e-13
SOHLH2	54937	SNP_A-1783904	rs748985	13	36829962	2.93578e-13
SOHLH2	54937	SNP_A-1926515	rs7321473	13	36836199	4.70352e-13
SOHLH2	54937	SNP_A-2281512	rs9546974	13	36836574	7.18301e-14
SOHLH2	54937	SNP_A-4228267	rs9565991	13	36838907	5.50362e-09
SOHLH2	54937	SNP_A-8537734	rs9547038	13	36841611	4.17568e-07
SOHLH2	54937	SNP_A-4225139	rs9547075	13	36857290	6.52984e-08
SOHLH2	54937	SNP_A-2126194	rs1998799	13	36857500	4.04101e-09
SOHLH2	54937	SNP_A-4195732	rs9566048	13	36862736	1.25292e-09
SOHLH2	54937	SNP_A-4296067	rs9547190	13	36876703	7.44948e-10
SOHLH2	54937	SNP_A-2230993	rs2274293	13	36886469	4.08046e-09
SOHLH2	54937	SNP_A-8439110	rs9575933	13	36910743	2.09614e-09
SOHLH2	54937	SNP_A-2190357	rs9547387	13	36922823	6.58394e-09
SOHLH2	54937	SNP_A-2104199	rs9576006	13	36944732	6.96114e-08
DNAJC15	29103	SNP_A-1890616	rs4942185	13	43558846	3.09243e-10
DNAJC15	29103	SNP_A-8635059	rs1886153	13	43559804	3.51099e-10
DNAJC15	29103	SNP_A-8541576	rs1011949	13	43562028	4.2061e-11
DNAJC15	29103	SNP_A-1884431	rs1359182	13	43603093	1.08678e-14
DNAJC15	29103	SNP_A-2180360	rs17553846	13	43613458	4.5455e-22
DNAJC15	29103	SNP_A-4276509	rs8002942	13	43622941	9.20569e-10
DNAJC15	29103	SNP_A-8478488	rs9562457	13	43636417	1.13917e-08
DNAJC15	29103	SNP_A-1825651	rs9533377	13	43644493	2.8399e-14
DNAJC15	29103	SNP_A-1834893	rs10870768	13	43654658	3.6692e-15
DNAJC15	29103	SNP_A-2131523	rs9315986	13	43656443	7.97157e-15
DNAJC15	29103	SNP_A-2267632	rs9533381	13	43658209	5.62549e-10
DNAJC15	29103	SNP_A-4233535	rs11346	13	43683020	1.3415e-15
DNAJC15	29103	SNP_A-2304770	rs9525744	13	43684498	8.26396e-15
MED4	29079	SNP_A-8515651	rs7997347	13	48624890	1.12503e-05
C14orf43	91748	SNP_A-8384253	rs7150772	14	74155356	2.57369e-07
C14orf43	91748	SNP_A-8360666	rs11624954	14	74162203	3.43471e-07
AMFR	267	SNP_A-4268761	rs2587871	16	56412526	1.13671e-13
AMFR	267	SNP_A-8694146	rs2587873	16	56412734	1.77386e-13
AMFR	267	SNP_A-1863168	rs2440467	16	56417047	5.72976e-15
AMFR	267	SNP_A-2031549	rs2432540	16	56419628	1.62969e-17
AMFR	267	SNP_A-8290766	rs2966205	16	56446612	2.51209e-14
AMFR	267	SNP_A-2062295	rs6499837	16	56453981	2.76363e-14
AMFR	267	SNP_A-8674970	rs4783941	16	56511736	4.3944e-13
AMFR	267	SNP_A-2292450	rs9937444	16	56543558	3.4431e-13
AMFR	267	SNP_A-1804616	rs370151	16	56561494	1.55105e-12
C17orf81	23587	SNP_A-8360969	rs929229	17	7105399	8.47803e-11
C17orf81	23587	SNP_A-8504276	rs222852	17	7140606	5.83347e-13
C17orf81	23587	SNP_A-8364096	rs8067500	17	7172631	6.04953e-19
C17orf81	23587	SNP_A-4301805	rs2654185	17	7183362	1.6483e-11
MXRA7	439921	SNP_A-1873956	rs2240774	17	74710572	7.94937e-09
MXRA7	439921	SNP_A-8416789	rs2286585	17	74712310	3.80721e-08
USP36	57602	SNP_A-8423316	rs8076794	17	76661269	5.83675e-09
USP36	57602	SNP_A-8471089	rs6501238	17	76669739	1.86537e-08
USP36	57602	SNP_A-8714004	rs7215260	17	76677481	2.86915e-07
USP36	57602	SNP_A-1874915	rs10512617	17	76693551	9.78155e-08
USP36	57602	SNP_A-8658174	rs7220955	17	76700063	9.51841e-10
USP36	57602	SNP_A-4207144	rs17736494	17	76728668	4.56446e-08
USP36	57602	SNP_A-8528385	rs9903760	17	76737847	6.26105e-09
USP36	57602	SNP_A-8455800	rs6501243	17	76744555	5.6269e-07
USP36	57602	SNP_A-8331738	rs7224711	17	76772288	1.8648e-08
USP36	57602	SNP_A-4282104	rs8079047	17	76775673	2.52187e-07
USP36	57602	SNP_A-8402847	rs2889479	17	76784198	3.09094e-09
USP36	57602	SNP_A-1819374	rs8182269	17	76789991	2.6734e-09
USP36	57602	SNP_A-8590681	rs3744800	17	76793825	2.00829e-10
USP36	57602	SNP_A-8646385	rs2376828	17	76812840	3.70596e-08
USP36	57602	SNP_A-8586926	rs1531797	17	76822168	2.94349e-07
MRPL34	64981	SNP_A-1790181	rs3826700	19	17426501	3.085e-06
TMEM149	79713	SNP_A-8555339	rs3848662	19	36216056	4.27459e-12
TMEM149	79713	SNP_A-2245697	rs12459634	19	36230174	1.32476e-12
HNRNPL	3191	SNP_A-8447321	rs2278011	19	39334811	1.81773e-07
CPNE1	8904	SNP_A-2277189	rs6088887	20	34171324	3.52189e-06
CPNE1	8904	SNP_A-2184991	rs6120998	20	34187313	1.71897e-06
CPNE1	8904	SNP_A-2216659	rs2425071	20	34292961	1.65222e-07
CPNE1	8904	SNP_A-2220183	rs11699044	20	34312713	4.52056e-11
CPNE1	8904	SNP_A-2246450	rs6060582	20	34313297	2.77877e-05
CPNE1	8904	SNP_A-2047882	rs3827029	20	34332784	8.19854e-08
CPNE1	8904	SNP_A-1921183	rs2425132	20	34338390	7.3273e-08
CPNE1	8904	SNP_A-2231469	rs1970357	20	34339200	1.97445e-13
CPNE1	8904	SNP_A-1806237	rs2425137	20	34345396	4.34939e-06
CPNE1	8904	SNP_A-8611599	rs11907811	20	34428078	3.71196e-13
CPNE1	8904	SNP_A-8576848	rs2064511	20	34448810	2.48167e-06
CPNE1	8904	SNP_A-2125946	rs6060677	20	34499368	3.15612e-11
CPNE1	8904	SNP_A-2204877	rs6060692	20	34517925	7.64902e-06
CPNE1	8904	SNP_A-1912540	rs3829829	20	34537160	1.19596e-10
CPNE1	8904	SNP_A-2098106	rs6060741	20	34571484	2.26213e-05
CPNE1	8904	SNP_A-1829056	rs11697672	20	34624622	3.13402e-07
H1F0	3005	SNP_A-1807472	rs762982	22	38144235	3.06548e-07
H1F0	3005	SNP_A-4292163	rs4821708	22	38164106	2.43256e-06
H1F0	3005	SNP_A-2177519	rs5756813	22	38175477	2.20342e-07
H1F0	3005	SNP_A-1971078	rs2285177	22	38205894	3.92025e-09
H1F0	3005	SNP_A-8588979	rs7290156	22	38218637	1.39574e-08
H1F0	3005	SNP_A-8461188	rs4821722	22	38255325	8.30284e-09
H1F0	3005	SNP_A-8617451	rs139852	22	38283605	2.7061e-08
