# Supplementary material for: Systematic Genetic Analysis Identifies Cis-eQTL Target Genes Associated with Glioblastoma Patient Survival
Source: PLoS One. 2014 Aug 18;9(8):e105393. doi: 10.1371/journal.pone.0105393 (PMC4136869; doi:10.1371/journal.pone.0105393)
Supplement: Table S7 — (XLSX) [file pone.0105393.s011.xlsx]

## Sheet: Sheet1
Table S7. Comparison of target gene expression in tumors and organ specific controls. * p<0.05; ** p<0.01; *** p<0.001
Gene	t	p value	95% CI.low	95% CI.high
TAPBPL	11.653	3.27E-08 ***	0.906	1.318
SEMA3E	-1.822	8.35E-02	-0.365	0.025
H1F0	2.915	1.53E-02 *	0.132	0.985
SERPINB9	3.613	4.28E-03 **	0.137	0.567
HMBOX1	3.028	1.03E-02 *	0.111	0.676
RCAN1	20.389	1.02E-22 ***	1.809	2.207
NAA38	28.941	4.88E-17 ***	1.749	2.022
MGST3	-17.308	1.29E-11 ***	-1.205	-0.942
TMBIM4	11.339	3.05E-07 ***	1.045	1.552
JUNB	4.016	2.14E-03 **	0.321	1.107
THNSL2	-0.521	6.14E-01	-0.717	0.446
IL4R	7.109	7.03E-06 ***	0.484	0.905
LY75	11.126	1.04E-08 ***	1.082	1.594
